# Supplementary material for: Bacterial Small RNAs in the Genus Herbaspirillum spp
Source: Int J Mol Sci. 2018 Dec 22;20(1):46. doi: 10.3390/ijms20010046 (PMC6337395; doi:10.3390/ijms20010046)
Supplement: Supplementary file 1 [file ijms-20-00046-s001.zip]

Archive with 3 entries (2 files):
- ijms-392777-final done-supplementary/
- ijms-392777-final done-supplementary/ijms-392777 -Supplementary Material S1, S2 and S4.docx
- ijms-392777-final done-supplementary/ijms-392777-Supplementary Material S3.xlsx
