# Supplementary material for: Bacterial Small RNAs in the Genus Herbaspirillum spp
Source: Int J Mol Sci. 2018 Dec 22;20(1):46. doi: 10.3390/ijms20010046 (PMC6337395; doi:10.3390/ijms20010046)
Supplement: Supplementary file 1 [file ijms-20-00046-s001.zip › ijms-392777-final done-supplementary/ijms-392777-Supplementary Material S3.xlsx]

## Sheet: H. SmR1
ncRNA	Size	Starting Position	Final Position	Sense	Ranking
	Nucleotides
5_ureB_sRNA	286	5416169	5415884	antisense	cis-encoded 5'UTR
6S	177	1383796	1383620	antisense	housekeeping
Afu_254	72	4233427	4233498	sense	trans-encoded
alpha_tmRNA	104	2687581	2687684	sense	trans-encoded
ar35(1)	122	166689	166568	antisense	cis-encoded ORF
ar35(2)	162	3551853	3552014	sense	cis-encoded ORF
AS1726	69	1536442	1536374	antisense	cis-encoded ORF
ASdes	65	788645	788709	sense	cis-encoded ORF
Bacteria_large_SRP	96	4109005	4108910	antisense	trans-encoded
Bacteria_small_SRP	99	1070733	4108907	antisense	trans-encoded
beta_tmRNA	322	2687527	2687848	sense	trans-encoded
Betaproteobacteria_toxic_sRN(1)	64	5240135	5240198	sense	trans-encoded
Betaproteobacteria_toxic_sRNA (2)	63	1882322	1882384	sense	cis-encoded 5'UTR
Betaproteobacteria_toxic_sRNA (3)	69	2177279	2177347	sene	trans-encoded
Betaproteobacteria_toxic_sRNA(1)	81	1070733	1070653	antisense	cis-encoded 5'UTR
Betaproteobacteria_toxic_sRNA(11)	62	5511723	5511784	sense	trans-encoded
Betaproteobacteria_toxic_sRNA(12)	63	5512552	5512614	sense	trans-encoded
Betaproteobacteria_toxic_sRNA(4)	68	2973044	2973111	sense	trans-encoded
Betaproteobacteria_toxic_sRNA(5)	60	3289408	3289467	sense	trans-encoded
Betaproteobacteria_toxic_sRNA(6)	67	4127752	4127686	antisense	trans-encoded
Betaproteobacteria_toxic_sRNA(7)	65	4409043	4408979	antisense	trans-encoded
Betaproteobacteria_toxic_sRNA(8)	71	4499706	4499636	antisense	trans-encoded
Betaproteobacteria_toxic_sRNA(9)	61	4960586	4960516	antisense	trans-encoded
BjrC68	100	2560015	2559916	antisense	trans-encoded
Bp1_162	65	4404959	4404895	antisense	cis-encoded ORF
CC1840	90	4603195	4603106	antisense	cis-encoded ORF
CC3513	150	5090400	5090549	sense	cis-encoded ORF
Chlorobi-RRM	68	3830742	3830675	antisense	cis-encoded ORF
Cobalamin	247	3038919	3038673	antisense	Riboswitch
crcB RNA motif	74	2800602	2800675	sense	cis-encoded
ctRNA_pGA1	69	3317375	3317443	sense	cis-encoded ORF
cyano_tmRNA(1)	122	2687572	2687693	sense	trans-encoded
cyano_tmRNA(2)	60	3533837	3533778	antisense	trans-encoded
drz-agam-1	87	3936052	3935966	antisense	trans-encoded
FMN	169	2225947	2226115	sense	Riboswitch
Intron_gpl	507	1587910	1588416	sense	cis-encoded ORFs
isrD	62	1093595	1093656	sense	cis-encoded ORF
isrG (1)	88	3775718	3775631	antisense	cis-encoded ORF
isrG (2)	119	3550560	3550678	sense	cis-encoded ORF
isrK(1)	87	401218	401304	sense	cis-encoded ORF
isrK(2)	76	2553514	2553589	sense	cis-encoded ORF
isrK(3)	66	3533695	3533630	antisense	cis-encoded ORF
MicC(1)	97	1775910	1775814	antisense	cis-encoded ORF
MicC(2)	78	2332590	2332667	sense	cis-encoded ORF
MicC(3)	111	3560724	3560614	antisense	cis-encoded ORF
mini-ykkC RNA motif	65	4503620	4503684	sense	cis-encoded 3'UTR
mRNA 5’ UTR cspA(1)	373	1599935	1599563	antisense	cis-encoded 5'UTR
mRNA 5’ UTR cspA(2)	388	3448131	3448518	sense	cis-encoded 5'UTR
mRNA 5’UTR cspA (3)	373	1599935	1599563	antisense	cis-encoded 5'UTR
mRNA 5’UTR cspA (4)	388	3448131	3448518	sense	cis-encoded 5'UTR
ncr1241	71	3807488	3807558	sense	cis-encoded ORF
P13	63	3578907	3578845	antisense	cis-encoded ORF
P18	110	4331365	4331255	antisense	cis-encoded ORF
P31	73	5496836	5496908	sense	cis-encoded ORF
pfl RNA motif(1)	100	1381288	1381387	sense	trans-encoded
pfl RNA motif(2)	110	2218656	2218765	sense	cis-encoded ORF
pfl RNA motif(3)	108	3230753	3230646	antisense	cis-encoded ORF
PyrR	117	752894	752778	antisense	cis-encoded ORF
rimP(1)	73	48992	48920	antisense	cis-encoded ORF
rimP(2)	69	3448464	3448532	sense	cis-encoded ORF
rimP(3)	66	2691837	2691772	antisense	cis-encoded ORF
RNAI	77	1330725	1330649	antisense	cis-encoded ORF
rsmX(1)	136	1660270	1660185	antisense	cis-encoded 3'UTR
rsmX(2)	136	4409948	4409813	antisense	cis-encoded 3'UTR
SAH_Riboswitch	90	4908206	4908117	antisense	Riboswitch
sau-50(1)	148	358926	359073	sense	cis-encoded ORF
sau-50(2)	148	2241795	2241648	antisense	cis-encoded ORF
sau-50(3)	149	2940369	2940517	sense	trans-encoded
SpF25_sRNA	68	1792848	1792781	antisense	cis-encoded 3'UTR
SpF36_sRNA	51	4450248	4450298	sense	cis-encoded 3'UTR
sR45	51	5447440	5447390	antisense	cis-encoded ORF
STnc240(1)	79	3961785	3961863	sense	cis-encoded ORF
STnc240(2)	70	3961887	3961818	antisense	cis-encoded 3'UTR
STnc240(3)	69	4099691	4099623	antisense	cis-encoded 3'UTR
STnc310	61	5371582	5371642	sense	cis-encoded 3'UTR
STnc320(1)	51	2028942	2028992	sense	cis-encoded 3'UTR
STnc320(2)	53	4507195	4507143	antisense	cis-encoded 3'UTR
STnc320(3)	56	5252517	5252462	antisense	cis-encoded 3'UTR
STnc320(4)	50	5485240	5485191	antisense	cis-encoded 3'UTR
STnc350	68	4257901	4257834	antisense	cis-encoded ORF
STnc370(1)	53	3751391	3751443	sense	trans-encoded
STnc370(2)	70	3866527	3866596	sense	cis-encoded 3'UTR
STnc430(1)	88	245950	245863	antisense	cis-encoded 3'UTR
STnc430(2)	99	1572056	1571958	antisense	cis-encoded 3'UTR
STnc50	94	3365471	3365564	sense	cis-encoded 3'UTR
sucA RNA motif(1)	371	3382646	3383016	sense	Riboswitch
sucA RNA motif(2)	82	3382728	3382647	antisense	cis-encoded 5'UTR
suhB(1)	77	2556590	2556514	antisense	trans-encoded
suhB(2)	78	4127755	4127678	antisense	trans-encoded
sX11	111	2548906	2549016	sense	trans-encoded
sX4(1)	113	109972	110084	sense	trans-encoded
sX4(2)	171	1781773	1781943	sense	trans-encoded
sX4(3)	202	2171849	2172050	sense	trans-encoded
sX6	257	1412066	1411810	antisense	cis-encoded ORF
symR	82	3045340	3045259	antisense	cis-encoded ORF
TarA	102	655476	655577	sense	cis-encoded ORF
tmRNA(1)	91	1781783	1781873	sense	trans-encoded
tmRNA(2)	76	2687543	2687618	sense	trans-encoded
tmRNA(3)	76	3533885	3533810	antisense	trans-encoded
tmRNA(4)	76	3534195	3534120	antisense	trans-encoded
tmRNA(5)	537	4239191	3533810	sense	cis-encoded 3'UTR
tmRNA(6)	537	4239038	4239574	sense	cis-encoded 3'UTR
Xoo2(1)	74	3686760	3686833	sense	cis-encoded 3'UTR
Xoo2(2)	78	5252427	5252504	sense	cis-encoded 3'UTR
Yfr10	56	4959639	4959584	antisense	trans-encoded
ykkC-yxkD(1)	101	5118506	5118406	antisense	riboswitch
ykkC-yxkD(2)	100	5119175	5119274	sense	riboswitch
yybP-ykoY	184	576481	576664	sense	riboswitch

## Sheet: H. SmR1.2
ncRNAs accession query name accession mdl mdl from mdl to seq from seq to strand trunc pass gc bias score E-value	Rfam 14.0 - DESCRIPTION	TargetRNA2	Antisense Neighbors	Sense Neighbors	Coverage Conditions> = 5
drz-agam-1 RF01787 gi|300309346|ref|NC_014323.1| - cm 1 82 3936052 3935966 - no 1 0.64 0.0 25.6 45 ! -	1	36 mRNAs	Hsero_1381, Hsero_1376	gecG, carA,carB, greA,ftsJ,hflB,folP	AD1_1, AD1_2, AD3_1, AD3_2, HighO2_1, HighO2_2, LowO2_1, LowO2_2, Nar_1, Nar_2, Nitrate_1, Nitrate_2, PS1_1, PS1_2, PS3_1, PS3_2 PT1, PT2 WR1, WR2, Control1, Control2
isrD RF01388 gi|300309346|ref|NC_014323.1| - cm 1 51 1093595 1093656 + no 1 0.48 0.0 24.5 73 ! -	isrD Hfq binding RNA	30 mRNAs	Hsero_0991,Hsero_0995,mmr	groEL1,Hsero_0993,Hsero_0992,Hsero_0989,Hsero_0988,mltB	AD3_1, AD3_2, HighO2_2, LowO2_2, Nitrate_1, PS3_1, PS3_2, PT2, WR2	OK
isrG RF01390 gi|300309346|ref|NC_014323.1| - cm 122 212 3775718 3775631 - no 1 0.75 1.9 24.4 0.82 ! -	isrG Hfq binding RNA	absence	Hs_noco_697	fimV, asd,leuB,leuD,trupA,trupF,trupB	HighO2_1
isrK RF01394 gi|300309346|ref|NC_014323.1| - cm 1 77 3533695 3533630 - no 1 0.58 0.0 26.3 7.2 ! -	isrK Hfq binding RNA	12 mRNAs	Hsero_3071, era, rpoE, Hsero_3074,metG	metG,mrp,gltX,caiD,Hsero_3075	AD1_1, AD1_2, AD3_1, AD3_2, HighO2_1, HighO2_2, LowO2_1, LowO2_2, Nar_1, Nar_2, Nitrate_1, Nitrate_2, PS1_2, PS3_1, PS3_2 PT1, PT2 WR1, WR2, Control1, Control2
MicC RF00121 gi|300309346|ref|NC_014323.1| - cm 1 123 1775910 1775814 - no 1 0.54 0.0 29.8 1.2e+02 ! -	MicC RNA	56 mRNAs	rscB(CheY,OmpR,NtrC,PhoB),gst	fumA,murI,Hsero_1539,trnH	AD1_1, AD1_2, AD3_1, AD3_2, HighO2_1, HighO2_2, LowO2_1, LowO2_2, Nar_1, Nar_2, Nitrate_1, Nitrate_2, PS1_1, PS1_2, PS3_1, PS3_2 PT1, PT2 WR1, WR2, Control1, Control2	OK
ncr1241 RF02451 gi|300309346|ref|NC_014323.1| - cm 1 63 3807488 3807558 + no 1 0.56 0.0 26.8 1.6e+02 ! -	Bacillus sRNA ncr1241	30 mRNAs	Hsero_3317,Hsero_3318,Hsero_3319,nhaP	Hsero_3324,Hsero_3323,Hsero_3322,Hsero_3321,Hsero_3316,phaB	LowO2_1,Nar2,Nitrate2.
P13 RF01665 gi|300309346|ref|NC_014323.1| - cm 1 76 3578907 3578845 - no 1 0.83 5.2 26.8 3.5e+02 ! -	Pseudomonas sRNA P13	absence	prpR,Hsero_3123,cheD	Hsero_3118,prpC,prpB,Hsero_3122,ntrC	Absence
P18 RF01671 gi|300309346|ref|NC_014323.1| - cm 1 135 4331365 4331255 - no 1 0.65 0.0 24.2 4.3e+02 ! -	Pseudomonas sRNA P18	absence	Hsero_3774	ggt,Hsero_3780,kdpA,kdpB,kdp	LowO2_2,WR1,WT2.
P31 RF01676 gi|300309346|ref|NC_014323.1| - cm 1 82 5496836 5496908 + no 1 0.53 0.0 24.0 1.8e+02 ! -	Pseudomonas sRNA P31	absence	mdoG	betA,Hsero_4796,Hsero_4795,Hsero_4794,Hsero_4793,Hsero_4792,Hsero_4791,gidA,gidB,blc,rhtB,parA.	AD3_1,HighO2_2, LowO2_2,Nar_1, Nar_2, Nitrate_1, Nitrate_2,PS3_2,PT1, PT2,WR2.
pfl RF01750 gi|300309346|ref|NC_014323.1| - cm 1 91 1381288 1381387 + no 1 0.61 0.0 59.3 0.00013 ! -	pfl RNA	9 mRNAs	glyA,Hsero_1224	recG,Hsero_1226,Hsero_1225,Hsero_1222,Hsero_1221,tolQ,exbD,tolA,Hsero_1217.	AD1_1,AD3_1, AD3_2, HighO2_1, HighO2_2, LowO2_1, LowO2_2, Nar_1, Nitrate_1, Nitrate_2, PS1_1, PS1_2, PS3_1, PS3_2 PT1, PT2 WR1,Control1, Control2
PyrR RF00515 gi|300309346|ref|NC_014323.1| - cm 1 126 752894 752778 - no 1 0.49 0.0 25.0 2.2e+03 ! -	PyrR binding site	2 mRNAs	Hsero_0627,pntAa	Hsero_0695,trmU,Hsero_0693,bfd,exbB,exbD,bfr,purB,cybB,Hsero_0684,Hsero_0683,pdxH	AD1_1,AD3_1, AD3_2, HighO2_1 HighO2_2, LowO2_1, LowO2_2, Nar1,Nar2, Nitrate_1, Nitrate_2,PS1_2,PS3_2, PT1, PT2,WR2.
rimP RF01770 gi|300309346|ref|NC_014323.1| - cm 1 111 48992 48920 - no 1 0.49 0.0 24.6 8.1e+02 ! -	Gammaprotebacteria rimP leader	1 mRNAs	Hsero_0038	Hsero_0037,Hsero_0036,fecI,fecR	Absence
RNAI RF00106 gi|300309346|ref|NC_014323.1| - cm 1 102 1330725 1330649 - no 1 0.52 0.0 29.5 8.6 ! -	RNAI	absence	Hsero_1158,Hsero_1162,dadA,lpxK,kdsB, exbB2,exbD2,Hsero_1163,Hsero_1161	xseA,sadB,Hsero_1160,Hsero_1159	AD3_1, AD3_2, HighO2_1 HighO2_2, LowO2_2, Nar1,Nar2, Nitrate_1, Nitrate_2,PS3_1,PS3_2,PT1, PT2,Control1,Control2.
rsmX RF02144 gi|300309346|ref|NC_014323.1| - cm 1 114 4409948 4409813 - no 1 0.62 0.0 24.7 92 ! -	rsmX	absence	Hsero_3851	gltL,pyrC,ubiF,Hs_small_1.2,Hs_noco_743	AD1_1,HighO2_2,HighO2_1, LowO2_2, Nar_1, Nitrate_1, Nitrate_2,WR1,WR2,Control1.
SAH_riboswitch RF01057 gi|300309346|ref|NC_014323.1| - cm 1 78 4908206 4908117 - no 1 0.66 0.0 49.1 0.00054 ! -	S-adenosyl-L-homocysteine riboswitch	absence	Hsero_4286,htrB,dapF	Hsero_4294,CUFF.1713,metK,achY,Hsero_4288,set,metF,Hsero_4284	AD1_1,AD1_2,AD3_1, AD3_2, HighO2_1 HighO2_2, LowO2_1, LowO2_2, Nar1,Nar2, Nitrate_1, Nitrate_2, PS1_1,PS1_2, PS3_1, PS3_2, PT1, PT2,WR1,WR2,Control1,Control2.
SpF25_sRNA RF02432 gi|300309346|ref|NC_014323.1| - cm 1 102 1792848 1792781 - no 1 0.54 0.0 25.0 4.5e+02 ! -	Streptococcus sRNA SpF25	68 mRNAs	Hsero_1552	Hsero_1560,Hsero_1559,Hsero_1558	AD3_2,HighO2_2, LowO2_1,Nitrate_1
SpF36_sRNA RF02433 gi|300309346|ref|NC_014323.1| - cm 1 51 4450248 4450298 + no 1 0.37 0.0 30.8 78 ! -	Streptococcus sRNA SpF36	1 mRNAs	uspA	apaG,mltA,paaF	AD1_1, HighO2_1, HighO2_2, LowO2_2,Nar_2, Nitrate_1, Nitrate_2,Control2.
STnc240 RF02074 gi|300309346|ref|NC_014323.1| - cm 1 77 3961785 3961863 + no 1 0.53 0.0 26.9 4.9e+02 ! -	Enterobacterial sRNA STnc240	absence	ediA,Hsero_3454	chrA	AD3_1,AD3_2,HighO2_2,Nar_1,Nar_2, Nitrate_1, Nitrate_2,PT1, PT2.
STnc310 RF02067 gi|300309346|ref|NC_014323.1| - cm 1 61 5371582 5371642 + no 1 0.67 0.0 31.3 3.8 ! -	Salmonella enterica sRNA STnc310	9 mRNAs	def,Hsero_4682	Hsero_4681,smf	AD3_2,HighO2_2.
STnc320 RF02066 gi|300309346|ref|NC_014323.1| - cm 1 55 5252517 5252462 - no 1 0.59 0.0 27.0 37 ! -	Salmonella enterica sRNA STnc320	absence	Hsero_4582	Hsero_4582,Hsero_4581,Hsero_4580,Hsero_4578	AD3_2,HighO2_2,PS3_1.
STnc350 RF02063 gi|300309346|ref|NC_014323.1| - cm 1 68 4257901 4257834 - no 1 0.53 0.0 26.4 58 ! -	Salmonella enterica sRNA STnc350	20 mRNAs	Hsero_3718,Hsero_3719	Hsero_3720	AD3_2, HighO2_1,Nar1,Nar2, Nitrate_1, Nitrate_2,PS3_1, PS3_2, PT1, PT2,WR2,Control1,Control2.
STnc370(1) RF02064 gi|300309346|ref|NC_014323.1| - cm 1 71 3751391 3751443 + no 1 0.43 0.0 28.2 6e+02 ! -	Enterobacterial sRNA STnc370	absence	Hsero_3274,Hs_noco_692	Hsero_3274,Hsero_3275	AD3_1, HighO2_1, HighO2_2,Nitrate_1
STnc430(1) RF02053 gi|300309346|ref|NC_014323.1| - cm 1 162 245950 245863 - no 1 0.36 2.2 25.8 4.1e+02 ! -	Enterobacterial sRNA STnc430	1 mRNAs	phbA2,Hsero_0238	Hsero_0240,Hsero_0241,Hsero_0242	Nar2,Nitrate1
STnc50 RF02059 gi|300309346|ref|NC_014323.1| - cm 1 84 3365471 3365564 + no 1 0.54 0.0 31.0 13 ! -	Salmonella enterica sRNA STnc40	10 mRNAs	Hsero_2957	RpoS,rumT,ndk	AD1_2,AD3_1, AD3_2, HighO2_1,HighO2_2, LowO2_1, LowO2_2, Nar1,Nar2, Nitrate_1, Nitrate_2, PS1_1,PS1_2, PS3_1, PT1, PT2,WR1,Control1,Control2.
suhB(1) RF00519 gi|300309346|ref|NC_014323.1| - cm 1 77 2556590 2556514 - no 1 0.57 0.1 34.2 0.11 ! -	Gene; sRNA;	20 mRNAs	Hsero_2265, Hsero_2270, Hsero_2271	Hsero_2266,Hsero_2264,Hsero_2263	AD1_1,AD3_1, AD3_2, HighO2_1,HighO2_2, LowO2_1, LowO2_2, Nar1,Nar2, Nitrate_1, Nitrate_2, PS1_1,PS1_2, PS3_1, PT1, PT2,WR1,WR2
sX11 RF02230 gi|300309346|ref|NC_014323.1| - cm 1 138 2548906 2549016 + no 1 0.68 0.1 26.2 43 ! -	Proteobacterial sRNA sX11	25 mRNAs	Hsero_2257	dnaE,Hsero_2259	HighO2_1
sx4 RF02223 gi|300309346|ref|NC_014323.1| - cm 1 167 109972 110084 + no 1 0.57 0.0 24.0 30 ! -	Proteobacterial sRNA sX4	28 mRNAs	ampG,tufB secE,trnG		AD1_1, AD1_2, AD3_1, AD3_2, HighO2_1, HighO2_2, LowO2_1, LowO2_2, Nar_1, Nar_2, Nitrate_1, Nitrate_2, PS1_1, PS1_2, PS3_1, PS3_2 PT1, PT2 WR1, WR2, Control1, Control2
sX6 RF02225 gi|300309346|ref|NC_014323.1| - cm 1 342 1412066 1411810 - no 1 0.62 0.1 30.3 0.03 ! -	Proteobacterial sRNA sX6	16 mRNAs	Hsero_1247	Hsero_1246,Hsero_1245	Absence
symR RF01809 gi|300309346|ref|NC_014323.1| - cm 1 77 3045340 3045259 - no 1 0.71 0.0 29.8 6.4 ! -	SymR antitoxin	absence	GlyA,Hsero_1224	Hsero_2668,Hsero_2665,pgm,cheM,Hsero_2661	Absence
TarA RF02537 gi|300309346|ref|NC_014323.1| - cm 1 99 655476 655577 + no 1 0.40 0.0 29.4 31 ! -	Vibrio ToxT activated RNA TarA	absence	Hsero_0596,Hsero_0598,Hsero_0599,potA,potC,Hsero_0602	leuS,rlpB,holA	Nar2,PT1
Xoo2(1) RF02241 gi|300309346|ref|NC_014323.1| - cm 1 78 3686760 3686833 + no 1 0.50 0.0 26.3 30 ! -	Xanthomonadaceae sRNA Xoo2	absence	pyrD,ChaC,Hsero_3227,Hsero_3228	Hsero_3225	AD3_1,HighO2_2, PS3_1, PS3_2,PT1,PT2,WR1.
Yfr10 RF02362 gi|300309346|ref|NC_014323.1| - cm 1 78 4959639 4959584 - no 1 0.45 0.0 24.6 1.3e+03 ! -	Cyanobacterial functional RNA 10	absence	rdgC,fusA	rmpH,rnpA,Hsero_4337,yidC,thdF,nfnB,ycfQ,Hsero_4330	AD1_1,AD1_2,AD3_1, AD3_2, HighO2_1, LowO2_2, Nar1,Nar2, Nitrate_1, Nitrate_2, PS1_1,PS1_2, PS3_1, PS3_2, PT1, PT2,WR1,WR2,Control2.
ykkC-III RF01763 gi|300309346|ref|NC_014323.1| - cm 1 67 4503620 4503684 + no 1 0.69 0.0 25.5 31 ! -	ykkC-III RNA	10 mRNAs	Hsero_3930,ansB,mdoG	amn	AD3_2, HighO2_2, LowO2_1, LowO2_2, Nar1,Nar2, Nitrate_1, Nitrate_2,Control2.
yybP-ykoY RF00080 gi|300309346|ref|NC_014323.1| - cm 1 175 576481 576664 + no 1 0.63 0.0 46.1 5e-07 ! -	yybP-ykoY leader (SraF)	absence	Hsero_0527,Hsero_0528	Hsero_0529,Hsero_0530	AD1_1,AD3_1, AD3_2, HighO2_1,HighO2_2, LowO2_2, Nar1,Nar2,Nitrate_2, PS1_1,PS1_2, PS3_1,PT1, PT2,WR1.

## Sheet:  H. Z67
#target name accession query name accession mdl mdl from mdl to seq from seq to strand trunc pass gc bias score E-value inc description of target
5_ureB_sRNA RF02514 gi|857049124|ref|NZ_CP011930.1| - cm 1 292 5412003 5411718 - no 1 0.63 0.9 145.2 4.1e-37 ! -
6S RF00013 gi|857049124|ref|NZ_CP011930.1| - cm 1 188 1383514 1383338 - no 1 0.54 0.0 67.3 7.2e-10 ! -
Afu_254 RF01504 gi|857049124|ref|NZ_CP011930.1| - cm 81 158 4229895 4229966 + no 1 0.69 0.0 27.0 1.1e+02 ! -
Alpha_RBS RF00140 gi|857049124|ref|NZ_CP011930.1| - cm 1 110 144306 144374 + no 1 0.45 0.0 28.2 0.73 ! -
alpha_tmRNA RF01849 gi|857049124|ref|NZ_CP011930.1| - cm 82 176 2687398 2687501 + no 1 0.61 0.0 38.7 1.2e-05 ! -
ar35 RF02346 gi|857049124|ref|NZ_CP011930.1| - cm 1 144 166690 166569 - no 1 0.59 0.0 26.2 33 ! -
ar35 RF02346 gi|857049124|ref|NZ_CP011930.1| - cm 1 144 3553313 3553474 + no 1 0.60 0.0 25.8 40 ! -
AS1726 RF01779 gi|857049124|ref|NZ_CP011930.1| - cm 1 78 1536161 1536093 - no 1 0.74 0.1 26.3 2.7e+02 ! -
ASdes RF01781 gi|857049124|ref|NZ_CP011930.1| - cm 1 68 788637 788701 + no 1 0.74 0.1 28.7 1 ! -
Bacteria_large_SRP RF01854 gi|857049124|ref|NZ_CP011930.1| - cm 111 207 4105295 4105200 - no 1 0.66 0.0 56.8 0.0002 ! -
Bacteria_small_SRP RF00169 gi|857049124|ref|NZ_CP011930.1| - cm 1 97 4105295 4105197 - no 1 0.66 0.0 76.4 4.1e-14 ! -
beta_tmRNA RF01850 gi|857049124|ref|NZ_CP011930.1| - cm 1 331 2687344 2687665 + no 1 0.57 0.0 89.4 9.8e-24 ! -
Betaproteobacteria_toxic_sRNA RF02278 gi|857049124|ref|NZ_CP011930.1| - cm 1 64 1070723 1070643 - no 1 0.59 0.0 24.3 62 ! -
Betaproteobacteria_toxic_sRNA RF02278 gi|857049124|ref|NZ_CP011930.1| - cm 1 64 1882082 1882144 + no 1 0.49 0.0 26.3 19 ! -
Betaproteobacteria_toxic_sRNA RF02278 gi|857049124|ref|NZ_CP011930.1| - cm 1 64 2176978 2177046 + no 1 0.48 0.0 59.6 7.7e-08 ! -
Betaproteobacteria_toxic_sRNA RF02278 gi|857049124|ref|NZ_CP011930.1| - cm 1 64 2972663 2972730 + no 1 0.44 0.0 62.4 1.5e-08 ! -
Betaproteobacteria_toxic_sRNA RF02278 gi|857049124|ref|NZ_CP011930.1| - cm 1 64 3289933 3289992 + no 1 0.57 0.0 28.3 6 ! -
Betaproteobacteria_toxic_sRNA RF02278 gi|857049124|ref|NZ_CP011930.1| - cm 1 64 4124042 4123976 - no 1 0.43 0.0 61.1 3.1e-08 ! -
Betaproteobacteria_toxic_sRNA RF02278 gi|857049124|ref|NZ_CP011930.1| - cm 1 64 4405512 4405448 - no 1 0.51 0.0 68.2 5.2e-10 ! -
Betaproteobacteria_toxic_sRNA RF02278 gi|857049124|ref|NZ_CP011930.1| - cm 1 64 4495590 4495520 - no 1 0.56 0.0 31.2 1.1 ! -
Betaproteobacteria_toxic_sRNA RF02278 gi|857049124|ref|NZ_CP011930.1| - cm 1 64 4956418 4956348 - no 1 0.54 0.0 30.5 1.7 ! -
Betaproteobacteria_toxic_sRNA RF02278 gi|857049124|ref|NZ_CP011930.1| - cm 1 64 5235969 5236032 + no 1 0.55 0.0 25.4 33 ! -
Betaproteobacteria_toxic_sRNA RF02278 gi|857049124|ref|NZ_CP011930.1| - cm 1 64 5507559 5507620 + no 1 0.52 0.0 45.7 0.00025 ! -
Betaproteobacteria_toxic_sRNA RF02278 gi|857049124|ref|NZ_CP011930.1| - cm 1 64 5508388 5508450 + no 1 0.57 0.0 44.6 0.00046 ! -
BjrC68 RF02353 gi|857049124|ref|NZ_CP011930.1| - cm 1 82 2559845 2559746 - no 1 0.66 0.0 28.6 0.11 ! -
Bp1_162 RF02420 gi|857049124|ref|NZ_CP011930.1| - cm 1 100 4401428 4401364 - no 1 0.58 0.0 28.6 46 ! -
CC1840 RF01521 gi|857049124|ref|NZ_CP011930.1| - cm 1 95 3384039 3384130 + no 1 0.71 0.1 24.9 2.1e+03 ! -
CC1840 RF01521 gi|857049124|ref|NZ_CP011930.1| - cm 1 95 4599076 4598987 - no 1 0.69 0.1 24.9 2e+03 ! -
CC3513 RF01528 gi|857049124|ref|NZ_CP011930.1| - cm 1 173 5086233 5086382 + no 1 0.67 0.1 25.7 96 ! -
Chlorobi-RRM RF01697 gi|857049124|ref|NZ_CP011930.1| - cm 1 73 3832203 3832136 - no 1 0.54 0.0 24.4 48 ! -
Cobalamin RF00174 gi|857049124|ref|NZ_CP011930.1| - cm 1 191 3038539 3038293 - no 1 0.64 0.6 111.2 3.2e-26 ! -
crcB RF01734 gi|857049124|ref|NZ_CP011930.1| - cm 1 63 2800218 2800291 + no 1 0.61 0.0 50.3 2e-05 ! -
CrfA RF01527 gi|857049124|ref|NZ_CP011930.1| - cm 88 127 86654 86615 - no 1 0.57 0.0 24.4 1.5e+02 ! -
cspA RF01766 gi|857049124|ref|NZ_CP011930.1| - cm 1 428 1599654 1599282 - no 1 0.51 0.0 90.1 3.6e-19 ! -
cspA RF01766 gi|857049124|ref|NZ_CP011930.1| - cm 1 428 3449196 3449583 + no 1 0.49 0.0 76.2 3.2e-15 ! -
ctRNA_p42d RF00489 gi|857049124|ref|NZ_CP011930.1| - cm 1 46 3397683 3397724 + no 1 0.48 0.0 27.8 3.5 ! -
ctRNA_pGA1 RF00236 gi|857049124|ref|NZ_CP011930.1| - cm 1 79 3317898 3317966 + no 1 0.51 0.0 31.2 1.3 ! -
cyano_tmRNA RF01851 gi|857049124|ref|NZ_CP011930.1| - cm 43 132 2687389 2687510 + no 1 0.61 0.0 51.5 2.6e-09 ! -
cyano_tmRNA RF01851 gi|857049124|ref|NZ_CP011930.1| - cm 62 111 3535165 3535106 - no 1 0.60 0.0 25.8 0.18 ! -
drz-agam-1 RF01787 gi|857049124|ref|NZ_CP011930.1| - cm 1 82 3932339 3932253 - no 1 0.64 0.0 25.6 45 ! -
eeev_FSE RF01839 gi|857049124|ref|NZ_CP011930.1| - cm 1 73 2180893 2180833 - no 1 0.74 0.1 24.4 97 ! -
F6 RF01791 gi|857049124|ref|NZ_CP011930.1| - cm 1 58 2476724 2476764 + no 1 0.66 0.0 26.9 75 ! -
F6 RF01791 gi|857049124|ref|NZ_CP011930.1| - cm 1 58 2476764 2476724 - no 1 0.66 0.0 27.0 74 ! -
FMN RF00050 gi|857049124|ref|NZ_CP011930.1| - cm 1 140 2225776 2225944 + no 1 0.65 0.1 112.6 1.6e-23 ! -
GRIK4_3p_UTR RF01383 gi|857049124|ref|NZ_CP011930.1| - cm 1 94 314493 314578 + no 1 0.72 1.8 24.8 46 ! -
Hammerhead_3 RF00008 gi|857049124|ref|NZ_CP011930.1| - cm 1 58 3595261 3595207 - no 1 0.55 0.0 35.8 0.044 ! -
Hammerhead_II RF02276 gi|857049124|ref|NZ_CP011930.1| - cm 1 67 3595503 3595438 - no 1 0.56 0.0 39.3 0.01 ! -
His_leader RF00514 gi|857049124|ref|NZ_CP011930.1| - cm 1 127 3750422 3750244 - no 1 0.61 0.0 37.5 0.74 ! -
HPnc0260 RF02194 gi|857049124|ref|NZ_CP011930.1| - cm 1 156 2232508 2232389 - no 1 0.52 0.0 50.0 0.41 ! -
HPnc0260 RF02194 gi|857049124|ref|NZ_CP011930.1| - cm 1 156 2232688 2232557 - no 1 0.51 0.0 46.9 1.5 ! -
HPnc0260 RF02194 gi|857049124|ref|NZ_CP011930.1| - cm 119 152 521370 521337 - no 1 0.68 0.0 29.7 2.3e+03 ! -
HPnc0260 RF02194 gi|857049124|ref|NZ_CP011930.1| - cm 119 152 4442294 4442327 + no 1 0.68 0.0 29.7 2.3e+03 ! -
HPnc0260 RF02194 gi|857049124|ref|NZ_CP011930.1| - cm 119 152 5427533 5427566 + no 1 0.68 0.0 29.7 2.3e+03 ! -
isrD RF01388 gi|857049124|ref|NZ_CP011930.1| - cm 1 51 1093585 1093646 + no 1 0.48 0.0 24.5 73 ! -
isrD RF01388 gi|857049124|ref|NZ_CP011930.1| - cm 1 51 2734508 2734541 + no 1 0.65 0.0 28.9 6 ! -
isrG RF01390 gi|857049124|ref|NZ_CP011930.1| - cm 41 224 3552020 3552138 + no 1 0.74 5.8 27.1 0.13 ! -
isrG RF01390 gi|857049124|ref|NZ_CP011930.1| - cm 122 212 3777179 3777092 - no 1 0.75 1.9 24.4 0.82 ! -
isrK RF01394 gi|857049124|ref|NZ_CP011930.1| - cm 1 77 401219 401305 + no 1 0.43 0.0 28.0 2.7 ! -
isrK RF01394 gi|857049124|ref|NZ_CP011930.1| - cm 1 77 2553344 2553419 + no 1 0.59 0.0 25.9 9.6 ! -
isrK RF01394 gi|857049124|ref|NZ_CP011930.1| - cm 1 77 3535023 3534958 - no 1 0.58 0.0 26.3 7.2 ! -
MicC RF00121 gi|857049124|ref|NZ_CP011930.1| - cm 1 123 1775631 1775535 - no 1 0.54 0.0 29.8 1.2e+02 ! -
MicC RF00121 gi|857049124|ref|NZ_CP011930.1| - cm 1 123 2332419 2332496 + no 1 0.45 0.0 27.9 3e+02 ! -
MicC RF00121 gi|857049124|ref|NZ_CP011930.1| - cm 1 123 3562184 3562074 - no 1 0.61 0.0 25.3 1e+03 ! -
mini-ykkC RF01068 gi|857049124|ref|NZ_CP011930.1| - cm 1 48 5111075 5111028 - no 1 0.71 0.0 37.3 0.078 ! -
Ms_IGR-4 RF02468 gi|857049124|ref|NZ_CP011930.1| - cm 1 38 1265821 1265867 + no 1 0.68 0.0 24.1 3.1e+02 ! -
ncr1241 RF02451 gi|857049124|ref|NZ_CP011930.1| - cm 1 63 3808949 3809019 + no 1 0.56 0.0 26.8 1.6e+02 ! -
ohsC_RNA RF02495 gi|857049124|ref|NZ_CP011930.1| - cm 1 77 379994 379900 - no 1 0.45 0.0 25.1 8e+02 ! -
ohsC_RNA RF02495 gi|857049124|ref|NZ_CP011930.1| - cm 36 76 379901 379943 + no 1 0.56 0.0 25.9 5.3e+02 ! -
P13 RF01665 gi|857049124|ref|NZ_CP011930.1| - cm 1 76 3580367 3580305 - no 1 0.83 5.2 26.8 3.5e+02 ! -
P18 RF01671 gi|857049124|ref|NZ_CP011930.1| - cm 1 135 4327834 4327724 - no 1 0.65 0.0 24.2 4.3e+02 ! -
P31 RF01676 gi|857049124|ref|NZ_CP011930.1| - cm 1 82 5492672 5492744 + no 1 0.53 0.0 24.0 1.8e+02 ! -
pfl RF01750 gi|857049124|ref|NZ_CP011930.1| - cm 1 91 1381006 1381105 + no 1 0.61 0.0 59.3 0.00013 ! -
pfl RF01750 gi|857049124|ref|NZ_CP011930.1| - cm 1 91 2218485 2218594 + no 1 0.67 0.1 24.1 1e+03 ! -
pfl RF01750 gi|857049124|ref|NZ_CP011930.1| - cm 1 91 3231279 3231172 - no 1 0.66 0.0 27.1 2.7e+02 ! -
PyrR RF00515 gi|857049124|ref|NZ_CP011930.1| - cm 1 126 752886 752770 - no 1 0.49 0.0 25.0 2.2e+03 ! -
RF_site2 RF01076 gi|857049124|ref|NZ_CP011930.1| - cm 1 72 1422560 1422628 + no 1 0.61 0.0 28.8 18 ! -
Rhizobiales-2 RF01723 gi|857049124|ref|NZ_CP011930.1| - cm 1 104 3529099 3529192 + no 1 0.65 0.0 27.2 1.4e+03 ! -
rimP RF01770 gi|857049124|ref|NZ_CP011930.1| - cm 1 111 48992 48920 - no 1 0.49 0.0 24.6 8.1e+02 ! -
rimP RF01770 gi|857049124|ref|NZ_CP011930.1| - cm 1 111 3449529 3449597 + no 1 0.43 0.0 26.0 4.1e+02 ! -
rimP RF01770 gi|857049124|ref|NZ_CP011930.1| - cm 34 106 2691654 2691589 - no 1 0.41 0.0 24.5 8.5e+02 ! -
RNAI RF00106 gi|857049124|ref|NZ_CP011930.1| - cm 1 102 1330443 1330367 - no 1 0.52 0.0 29.5 8.6 ! -
RNaseP_arch RF00373 gi|857049124|ref|NZ_CP011930.1| - cm 1 303 357084 357398 + no 1 0.62 2.3 50.5 3.4e-09 ! -
RNaseP_bact_a RF00010 gi|857049124|ref|NZ_CP011930.1| - cm 1 367 357070 357404 + no 1 0.61 2.3 212.1 1.6e-64 ! -
RNaseP_bact_b RF00011 gi|857049124|ref|NZ_CP011930.1| - cm 1 366 357074 357393 + no 1 0.62 4.4 54.5 5.5e-10 ! -
rsmX RF02144 gi|857049124|ref|NZ_CP011930.1| - cm 1 114 1659989 1659904 - no 1 0.60 0.0 27.3 25 ! -
rsmX RF02144 gi|857049124|ref|NZ_CP011930.1| - cm 1 114 4406417 4406282 - no 1 0.62 0.0 24.7 92 ! -
SAH_riboswitch RF01057 gi|857049124|ref|NZ_CP011930.1| - cm 1 78 4904038 4903949 - no 1 0.66 0.0 49.1 0.00054 ! -
sau-50 RF02391 gi|857049124|ref|NZ_CP011930.1| - cm 1 148 358927 359074 + no 1 0.60 0.0 75.8 1.9e-10 ! -
sau-50 RF02391 gi|857049124|ref|NZ_CP011930.1| - cm 1 148 2241624 2241477 - no 1 0.64 0.0 41.4 0.027 ! -
sau-50 RF02391 gi|857049124|ref|NZ_CP011930.1| - cm 1 148 2939988 2940136 + no 1 0.57 0.0 80.2 1.8e-11 ! -
snoR113 RF01420 gi|857049124|ref|NZ_CP011930.1| - cm 1 103 194250 194294 + no 1 0.60 0.0 24.3 39 ! -
snoZ248 RF00305 gi|857049124|ref|NZ_CP011930.1| - cm 1 137 1286745 1286708 - no 1 0.68 0.0 26.8 33 ! -
SpF25_sRNA RF02432 gi|857049124|ref|NZ_CP011930.1| - cm 1 102 1792569 1792502 - no 1 0.54 0.0 25.0 4.5e+02 ! -
SpF36_sRNA RF02433 gi|857049124|ref|NZ_CP011930.1| - cm 1 51 4446132 4446182 + no 1 0.37 0.0 30.8 78 ! -
sR45 RF01274 gi|857049124|ref|NZ_CP011930.1| - cm 1 55 5443276 5443226 - no 1 0.67 0.0 25.0 8.9 ! -
STnc130 RF02084 gi|857049124|ref|NZ_CP011930.1| - cm 103 126 101026 101003 - no 1 0.58 0.0 25.3 8.1e+02 ! -
STnc240 RF02074 gi|857049124|ref|NZ_CP011930.1| - cm 1 77 3958072 3958150 + no 1 0.53 0.0 26.9 4.9e+02 ! -
STnc240 RF02074 gi|857049124|ref|NZ_CP011930.1| - cm 1 77 3958174 3958105 - no 1 0.56 0.0 24.3 1.8e+03 ! -
STnc240 RF02074 gi|857049124|ref|NZ_CP011930.1| - cm 1 77 4095981 4095913 - no 1 0.43 0.0 24.5 1.6e+03 ! -
STnc310 RF02067 gi|857049124|ref|NZ_CP011930.1| - cm 1 61 5367416 5367476 + no 1 0.67 0.0 31.3 3.8 ! -
STnc320 RF02066 gi|857049124|ref|NZ_CP011930.1| - cm 1 55 2028702 2028752 + no 1 0.53 0.0 26.4 54 ! -
STnc320 RF02066 gi|857049124|ref|NZ_CP011930.1| - cm 1 55 2332496 2332449 - no 1 0.56 0.0 29.0 13 ! -
STnc320 RF02066 gi|857049124|ref|NZ_CP011930.1| - cm 1 55 4503079 4503027 - no 1 0.43 0.0 26.0 65 ! -
STnc320 RF02066 gi|857049124|ref|NZ_CP011930.1| - cm 1 55 5248351 5248296 - no 1 0.59 0.0 27.0 37 ! -
STnc320 RF02066 gi|857049124|ref|NZ_CP011930.1| - cm 1 55 5481076 5481027 - no 1 0.50 0.0 29.3 11 ! -
STnc320 RF02066 gi|857049124|ref|NZ_CP011930.1| - cm 20 48 4753167 4753195 + no 1 0.55 0.0 26.3 56 ! -
STnc350 RF02063 gi|857049124|ref|NZ_CP011930.1| - cm 1 68 4254369 4254302 - no 1 0.53 0.0 26.4 58 ! -
STnc370 RF02064 gi|857049124|ref|NZ_CP011930.1| - cm 1 71 3752852 3752904 + no 1 0.43 0.0 28.2 6e+02 ! -
STnc370 RF02064 gi|857049124|ref|NZ_CP011930.1| - cm 1 71 3867988 3868057 + no 1 0.40 0.0 29.5 3.2e+02 ! -
STnc430 RF02053 gi|857049124|ref|NZ_CP011930.1| - cm 1 162 245951 245864 - no 1 0.36 2.2 25.8 4.1e+02 ! -
STnc430 RF02053 gi|857049124|ref|NZ_CP011930.1| - cm 1 162 1571775 1571677 - no 1 0.36 0.0 27.2 2e+02 ! -
STnc50 RF02059 gi|857049124|ref|NZ_CP011930.1| - cm 1 84 3366543 3366636 + no 1 0.54 0.0 31.0 13 ! -
sucA RF01070 gi|857049124|ref|NZ_CP011930.1| - cm 1 83 3383800 3383719 - no 1 0.57 0.0 79.8 1.2e-11 ! -
suhB RF00519 gi|857049124|ref|NZ_CP011930.1| - cm 1 77 2556420 2556344 - no 1 0.57 0.1 34.2 0.11 ! -
suhB RF00519 gi|857049124|ref|NZ_CP011930.1| - cm 1 77 4124045 4123968 - no 1 0.46 0.0 24.9 27 ! -
sX11 RF02230 gi|857049124|ref|NZ_CP011930.1| - cm 1 138 2548736 2548846 + no 1 0.68 0.1 26.2 43 ! -
sX4 RF02223 gi|857049124|ref|NZ_CP011930.1| - cm 1 167 109973 110085 + no 1 0.57 0.0 24.0 30 ! -
sX4 RF02223 gi|857049124|ref|NZ_CP011930.1| - cm 1 167 1781494 1781664 + no 1 0.49 0.0 30.5 0.77 ! -
sX4 RF02223 gi|857049124|ref|NZ_CP011930.1| - cm 1 167 2171548 2171749 + no 1 0.52 0.0 41.3 0.0017 ! -
sX6 RF02225 gi|857049124|ref|NZ_CP011930.1| - cm 1 342 1411784 1411528 - no 1 0.62 0.1 30.3 0.03 ! -
symR RF01809 gi|857049124|ref|NZ_CP011930.1| - cm 1 77 3045800 3045719 - no 1 0.71 0.0 29.8 6.4 ! -
TarA RF02537 gi|857049124|ref|NZ_CP011930.1| - cm 1 99 655475 655576 + no 1 0.40 0.0 29.4 31 ! -
tmRNA RF00023 gi|857049124|ref|NZ_CP011930.1| - cm 1 354 1781504 1781594 + no 1 0.57 0.0 30.5 0.0031 ! -
tmRNA RF00023 gi|857049124|ref|NZ_CP011930.1| - cm 1 354 2687360 2687435 + no 1 0.61 0.0 34.2 0.00022 ! -
tmRNA RF00023 gi|857049124|ref|NZ_CP011930.1| - cm 1 354 3535213 3535138 - no 1 0.61 0.0 26.4 0.054 ! -
tmRNA RF00023 gi|857049124|ref|NZ_CP011930.1| - cm 1 354 3535655 3535580 - no 1 0.61 0.0 26.4 0.053 ! -
tmRNA RF00023 gi|857049124|ref|NZ_CP011930.1| - cm 1 354 4235659 4236039 + no 1 0.52 0.0 193.0 6.1e-53 ! -
TPP RF00059 gi|857049124|ref|NZ_CP011930.1| - cm 1 105 462554 462664 + no 1 0.58 0.0 55.6 4e-06 ! -
UPD-PKc RF01103 gi|857049124|ref|NZ_CP011930.1| - cm 1 29 1518253 1518222 - no 1 0.22 0.0 24.2 7.7e+02 ! -
weev_FSE RF01836 gi|857049124|ref|NZ_CP011930.1| - cm 1 27 3134758 3134732 - no 1 0.70 0.0 24.2 1.1e+03 ! -
Xoo2 RF02241 gi|857049124|ref|NZ_CP011930.1| - cm 1 78 3688220 3688293 + no 1 0.50 0.0 26.3 30 ! -
Xoo2 RF02241 gi|857049124|ref|NZ_CP011930.1| - cm 1 78 5248261 5248338 + no 1 0.63 0.0 24.2 95 ! -
Yfr10 RF02362 gi|857049124|ref|NZ_CP011930.1| - cm 1 78 4955471 4955416 - no 1 0.45 0.0 24.6 1.3e+03 ! -
ykkC-III RF01763 gi|857049124|ref|NZ_CP011930.1| - cm 1 67 4499504 4499568 + no 1 0.69 0.0 25.5 31 ! -
ykkC-yxkD RF00442 gi|857049124|ref|NZ_CP011930.1| - cm 1 108 5114340 5114240 - no 1 0.64 0.0 99.0 8.8e-19 ! -
ykkC-yxkD RF00442 gi|857049124|ref|NZ_CP011930.1| - cm 1 108 5115009 5115108 + no 1 0.60 0.0 93.4 2.4e-17 ! -
yybP-ykoY RF00080 gi|857049124|ref|NZ_CP011930.1| - cm 1 175 576480 576663 + no 1 0.63 0.0 46.1 5e-07 ! -

## Sheet:  H. P6-12
Query: gi|484051346|ref|NZ_AJHH01000397.1| [L=39704]
Description: Herbaspirillum lusitanum P6-12 draft genome sequence, whole genome shotgun sequence
Hit scores:
rank E-value score bias modelname start end mdl trunc gc description
---- --------- ------ ----- --------- ------ ------ --- ----- ---- -----------
[No hits detected that satisfy reporting thresholds]
Hit alignments:
[No hits detected that satisfy reporting thresholds]
Internal HMM-only pipeline statistics summary: (run for model(s) with zero basepairs)
--------------------------------------------------------------------------------------
Query sequence(s): 1 (79408 residues searched)
Target model(s): 346 (40759 consensus positions)
Windows passing local HMM SSV filter: 3685 (0.02942); expected (0.02)
Windows passing local HMM MSV bias filter: 2923 (0.0228); expected (0.02)
Windows passing local HMM Viterbi filter: 107 (0.0007216); expected (0.001)
Windows passing local HMM Forward filter: 6 (5.132e-05); expected (1e-05)
Total HMM hits reported: 0 (0)

## Sheet: H. N3
#target name accession query name accession mdl mdl from mdl to seq from seq to strand trunc pass gc bias score E-value inc description of target
5_8S_rRNA RF00002 gi|921258895|ref|NZ_CP011409.1| - cm 1 154 440735 440882 + no 1 0.51 0.0 46.2 9.7e-07 ! -
5_8S_rRNA RF00002 gi|921258895|ref|NZ_CP011409.1| - cm 1 154 4307514 4307367 - no 1 0.51 0.0 46.2 9.7e-07 ! -
5_ureB_sRNA RF02514 gi|921258895|ref|NZ_CP011409.1| - cm 1 292 4299718 4299433 - no 1 0.62 2.4 159.9 1.4e-41 ! -
5S_rRNA RF00001 gi|921258895|ref|NZ_CP011409.1| - cm 1 119 443731 443843 + no 1 0.54 0.0 61.0 2.4e-08 ! -
5S_rRNA RF00001 gi|921258895|ref|NZ_CP011409.1| - cm 1 119 4304518 4304406 - no 1 0.54 0.0 61.0 2.4e-08 ! -
6S RF00013 gi|921258895|ref|NZ_CP011409.1| - cm 1 188 4693169 4693346 + no 1 0.52 0.0 69.1 2.4e-10 ! -
Acido-1 RF01686 gi|921258895|ref|NZ_CP011409.1| - cm 1 64 1799052 1799114 + no 1 0.71 0.0 24.9 72 ! -
Afu_254 RF01504 gi|921258895|ref|NZ_CP011409.1| - cm 83 136 1945699 1945640 - no 1 0.65 0.0 24.3 3.9e+02 ! -
Alpha_RBS RF00140 gi|921258895|ref|NZ_CP011409.1| - cm 1 110 4774131 4774063 - no 1 0.43 0.0 26.2 2.2 ! -
alpha_tmRNA RF01849 gi|921258895|ref|NZ_CP011409.1| - cm 1 338 2109943 2110280 + no 1 0.49 0.0 51.5 1.7e-09 ! -
ar14 RF02344 gi|921258895|ref|NZ_CP011409.1| - cm 1 123 1115812 1115940 + no 1 0.60 0.0 29.4 6.1 ! -
ar35 RF02346 gi|921258895|ref|NZ_CP011409.1| - cm 1 144 4141445 4141586 + no 1 0.55 0.0 32.3 1.2 ! -
ar35 RF02346 gi|921258895|ref|NZ_CP011409.1| - cm 1 144 4141626 4141543 - no 1 0.57 0.0 31.2 2.1 ! -
ar35 RF02346 gi|921258895|ref|NZ_CP011409.1| - cm 1 144 4709005 4708894 - no 1 0.51 0.0 26.9 20 ! -
ASpks RF01782 gi|921258895|ref|NZ_CP011409.1| - cm 1 75 3023987 3024059 + no 1 0.70 0.0 28.9 12 ! -
asX2 RF02236 gi|921258895|ref|NZ_CP011409.1| - cm 1 87 1102887 1102951 + no 1 0.46 0.0 31.3 1.9 ! -
asX2 RF02236 gi|921258895|ref|NZ_CP011409.1| - cm 1 87 2338312 2338402 + no 1 0.62 0.0 24.5 74 ! -
asX2 RF02236 gi|921258895|ref|NZ_CP011409.1| - cm 1 87 2962779 2962849 + no 1 0.63 0.0 28.0 11 ! -
asX2 RF02236 gi|921258895|ref|NZ_CP011409.1| - cm 1 87 3978319 3978239 - no 1 0.53 0.0 26.8 21 ! -
asX2 RF02236 gi|921258895|ref|NZ_CP011409.1| - cm 1 87 4384239 4384318 + no 1 0.51 0.0 24.1 94 ! -
asX2 RF02236 gi|921258895|ref|NZ_CP011409.1| - cm 1 87 4384377 4384298 - no 1 0.55 0.0 25.9 34 ! -
asX3 RF02237 gi|921258895|ref|NZ_CP011409.1| - cm 1 182 1079898 1080006 + no 1 0.67 0.0 24.4 36 ! -
Bacteria_large_SRP RF01854 gi|921258895|ref|NZ_CP011409.1| - cm 111 207 1289438 1289533 + no 1 0.65 0.0 54.5 0.00052 ! -
Bacteria_small_SRP RF00169 gi|921258895|ref|NZ_CP011409.1| - cm 1 97 1289438 1289536 + no 1 0.64 0.0 75.9 4.9e-14 ! -
beta_tmRNA RF01850 gi|921258895|ref|NZ_CP011409.1| - cm 1 331 2109953 2110290 + no 1 0.49 0.0 102.3 4.3e-28 ! -
beta_tmRNA RF01850 gi|921258895|ref|NZ_CP011409.1| - cm 1 331 4689572 4689860 + no 1 0.54 0.0 28.0 0.0033 ! -
Betaproteobacteria_toxic_sRNA RF02278 gi|921258895|ref|NZ_CP011409.1| - cm 1 64 388369 388438 + no 1 0.56 0.0 31.8 0.73 ! -
Betaproteobacteria_toxic_sRNA RF02278 gi|921258895|ref|NZ_CP011409.1| - cm 1 64 485545 485610 + no 1 0.52 0.0 65.8 1.8e-09 ! -
Betaproteobacteria_toxic_sRNA RF02278 gi|921258895|ref|NZ_CP011409.1| - cm 1 64 856605 856677 + no 1 0.59 0.0 34.9 0.12 ! -
Betaproteobacteria_toxic_sRNA RF02278 gi|921258895|ref|NZ_CP011409.1| - cm 1 64 1281265 1281334 + no 1 0.43 0.0 55.7 6.6e-07 ! -
Betaproteobacteria_toxic_sRNA RF02278 gi|921258895|ref|NZ_CP011409.1| - cm 1 64 2066578 2066648 + no 1 0.48 0.0 57.7 2e-07 ! -
Betaproteobacteria_toxic_sRNA RF02278 gi|921258895|ref|NZ_CP011409.1| - cm 1 64 2218193 2218267 + no 1 0.55 0.0 34.1 0.19 ! -
Betaproteobacteria_toxic_sRNA RF02278 gi|921258895|ref|NZ_CP011409.1| - cm 1 64 2220474 2220532 + no 1 0.41 0.0 41.6 0.0025 ! -
Betaproteobacteria_toxic_sRNA RF02278 gi|921258895|ref|NZ_CP011409.1| - cm 1 64 2512627 2512691 + no 1 0.52 0.0 49.7 2.2e-05 ! -
Betaproteobacteria_toxic_sRNA RF02278 gi|921258895|ref|NZ_CP011409.1| - cm 1 64 2629576 2629508 - no 1 0.45 0.0 59.4 7.6e-08 ! -
Betaproteobacteria_toxic_sRNA RF02278 gi|921258895|ref|NZ_CP011409.1| - cm 1 64 3145244 3145179 - no 1 0.48 0.0 27.2 11 ! -
Betaproteobacteria_toxic_sRNA RF02278 gi|921258895|ref|NZ_CP011409.1| - cm 1 64 4707040 4706972 - no 1 0.57 0.0 55.7 6.7e-07 ! -
Betaproteobacteria_toxic_sRNA RF02278 gi|921258895|ref|NZ_CP011409.1| - cm 1 64 4963612 4963674 + no 1 0.54 0.0 33.2 0.32 ! -
Betaproteobacteria_toxic_sRNA RF02278 gi|921258895|ref|NZ_CP011409.1| - cm 1 64 4964264 4964326 + no 1 0.56 0.0 45.3 0.00027 ! -
Bp1_162 RF02420 gi|921258895|ref|NZ_CP011409.1| - cm 1 100 1272571 1272534 - no 1 0.37 0.0 24.2 4.3e+02 ! -
Bp2_287 RF02424 gi|921258895|ref|NZ_CP011409.1| - cm 1 174 2079475 2079323 - no 1 0.64 0.0 27.9 1.1 ! -
Bp2_287 RF02424 gi|921258895|ref|NZ_CP011409.1| - cm 1 174 2644985 2644806 - no 1 0.60 0.0 35.0 0.016 ! -
CC1840 RF01521 gi|921258895|ref|NZ_CP011409.1| - cm 1 95 1795925 1795998 + no 1 0.73 0.1 24.1 2.6e+03 ! -
Cobalamin RF00174 gi|921258895|ref|NZ_CP011409.1| - cm 1 191 3061504 3061199 - no 1 0.56 0.0 104.0 3.8e-24 ! -
Cobalamin RF00174 gi|921258895|ref|NZ_CP011409.1| - cm 1 191 3297159 3296898 - no 1 0.65 1.2 67.4 2.6e-13 ! -
CRISPR-DR28 RF01356 gi|921258895|ref|NZ_CP011409.1| - cm 1 24 1698453 1698430 - no 1 0.58 0.0 24.6 2.4e+02 ! -
cspA RF01766 gi|921258895|ref|NZ_CP011409.1| - cm 1 428 2320596 2320176 - no 1 0.46 0.0 83.0 3.4e-17 ! -
cspA RF01766 gi|921258895|ref|NZ_CP011409.1| - cm 1 428 4144465 4144845 + no 1 0.44 0.0 97.3 2.8e-21 ! -
cspA RF01766 gi|921258895|ref|NZ_CP011409.1| - cm 1 428 4285930 4286347 + no 1 0.51 0.0 49.1 1.6e-07 ! -
csRNA RF02379 gi|921258895|ref|NZ_CP011409.1| - cm 1 93 4373490 4373572 + no 1 0.49 0.0 27.9 7.7e+02 ! -
ctRNA_p42d RF00489 gi|921258895|ref|NZ_CP011409.1| - cm 1 46 568683 568647 - no 1 0.41 0.0 26.4 8 ! -
ctRNA_p42d RF00489 gi|921258895|ref|NZ_CP011409.1| - cm 1 46 802073 802039 - no 1 0.51 0.0 24.0 39 ! -
ctRNA_p42d RF00489 gi|921258895|ref|NZ_CP011409.1| - cm 1 46 1600707 1600749 + no 1 0.53 0.0 27.5 3.6 ! -
ctRNA_p42d RF00489 gi|921258895|ref|NZ_CP011409.1| - cm 1 46 2667965 2668000 + no 1 0.47 0.0 26.9 5.6 ! -
ctRNA_p42d RF00489 gi|921258895|ref|NZ_CP011409.1| - cm 1 46 3636953 3636915 - no 1 0.36 0.0 26.5 7.3 ! -
ctRNA_p42d RF00489 gi|921258895|ref|NZ_CP011409.1| - cm 1 46 3745401 3745437 + no 1 0.38 0.0 24.0 39 ! -
ctRNA_p42d RF00489 gi|921258895|ref|NZ_CP011409.1| - cm 1 46 3905972 3906015 + no 1 0.36 0.0 25.1 19 ! -
ctRNA_p42d RF00489 gi|921258895|ref|NZ_CP011409.1| - cm 1 46 4702032 4702070 + no 1 0.38 0.0 30.6 0.45 ! -
cyano_tmRNA RF01851 gi|921258895|ref|NZ_CP011409.1| - cm 46 130 2110010 2110130 + no 1 0.50 0.0 53.1 7.4e-10 ! -
FMN RF00050 gi|921258895|ref|NZ_CP011409.1| - cm 1 140 2016195 2016022 - no 1 0.64 0.1 113.4 8.4e-24 ! -
HIV-1_SD RF01380 gi|921258895|ref|NZ_CP011409.1| - cm 1 19 3372740 3372760 + no 1 0.71 0.0 24.5 51 ! -
HPnc0260 RF02194 gi|921258895|ref|NZ_CP011409.1| - cm 1 156 3400736 3400857 + no 1 0.43 0.0 55.0 0.044 ! -
HPnc0260 RF02194 gi|921258895|ref|NZ_CP011409.1| - cm 119 152 440352 440319 - no 1 0.68 0.0 29.7 2.1e+03 ! -
HPnc0260 RF02194 gi|921258895|ref|NZ_CP011409.1| - cm 119 152 4307897 4307930 + no 1 0.68 0.0 29.7 2.1e+03 ! -
IRES_Bip RF00223 gi|921258895|ref|NZ_CP011409.1| - cm 1 263 2557431 2557242 - no 1 0.64 0.1 25.6 0.06 ! -
isrG RF01390 gi|921258895|ref|NZ_CP011409.1| - cm 1 279 1945512 1945776 + no 1 0.55 0.0 36.2 0.00026 ! -
isrG RF01390 gi|921258895|ref|NZ_CP011409.1| - cm 1 279 1945742 1945540 - no 1 0.61 0.0 31.3 0.0067 ! -
isrK RF01394 gi|921258895|ref|NZ_CP011409.1| - cm 1 77 547200 547279 + no 1 0.61 0.0 24.5 19 ! -
isrN RF01396 gi|921258895|ref|NZ_CP011409.1| - cm 1 143 4739762 4739634 - no 1 0.63 0.0 28.8 0.78 ! -
istR RF01400 gi|921258895|ref|NZ_CP011409.1| - cm 1 130 756195 756289 + no 1 0.58 0.0 24.6 39 ! -
istR RF01400 gi|921258895|ref|NZ_CP011409.1| - cm 1 130 4684196 4684269 + no 1 0.49 0.0 29.9 2 ! -
mini-ykkC RF01068 gi|921258895|ref|NZ_CP011409.1| - cm 1 48 138124 138170 + no 1 0.77 0.0 39.4 0.023 ! -
mir-598 RF01059 gi|921258895|ref|NZ_CP011409.1| - cm 1 97 173955 174085 + no 1 0.66 0.1 24.1 3.9e+02 ! -
mir-598 RF01059 gi|921258895|ref|NZ_CP011409.1| - cm 1 97 3057523 3057621 + no 1 0.55 0.0 30.5 11 ! -
mir-598 RF01059 gi|921258895|ref|NZ_CP011409.1| - cm 1 97 3882451 3882560 + no 1 0.64 0.0 24.4 3.4e+02 ! -
mir-598 RF01059 gi|921258895|ref|NZ_CP011409.1| - cm 1 97 4486078 4486140 + no 1 0.56 0.0 25.9 1.4e+02 ! -
mir-638 RF00978 gi|921258895|ref|NZ_CP011409.1| - cm 1 100 1036233 1036314 + no 1 0.70 0.0 32.1 27 ! -
Ms_AS-4 RF02464 gi|921258895|ref|NZ_CP011409.1| - cm 1 82 648 557 - no 1 0.66 0.0 25.0 5e+02 ! -
Ms_IGR-4 RF02468 gi|921258895|ref|NZ_CP011409.1| - cm 1 38 3220563 3220526 - no 1 0.71 0.0 27.5 38 ! -
Ms_IGR-8 RF02470 gi|921258895|ref|NZ_CP011409.1| - cm 1 63 4556617 4556667 + no 1 0.71 0.0 24.5 22 ! -
ncr1175 RF02450 gi|921258895|ref|NZ_CP011409.1| - cm 1 110 4080010 4080097 + no 1 0.50 0.0 27.5 43 ! -
NsiR1 RF02399 gi|921258895|ref|NZ_CP011409.1| - cm 1 60 1632424 1632376 - no 1 0.43 0.0 26.8 18 ! -
P13 RF01665 gi|921258895|ref|NZ_CP011409.1| - cm 1 76 305150 305089 - no 1 0.73 0.0 30.6 57 ! -
P18 RF01671 gi|921258895|ref|NZ_CP011409.1| - cm 1 135 3122888 3122750 - no 1 0.69 4.0 27.6 81 ! -
P26 RF00630 gi|921258895|ref|NZ_CP011409.1| - cm 1 66 2418280 2418338 + no 1 0.42 0.0 28.6 3.4 ! -
P5 RF01680 gi|921258895|ref|NZ_CP011409.1| - cm 1 71 2218501 2218577 + no 1 0.60 0.0 24.2 3.2e+02 ! -
pfl RF01750 gi|921258895|ref|NZ_CP011409.1| - cm 1 91 3171444 3171572 + no 1 0.64 0.0 27.7 1.9e+02 ! -
pfl RF01750 gi|921258895|ref|NZ_CP011409.1| - cm 1 91 4695630 4695527 - no 1 0.58 0.0 59.2 0.00012 ! -
PrrB_RsmZ RF00166 gi|921258895|ref|NZ_CP011409.1| - cm 1 133 2422792 2422925 + no 1 0.49 0.0 30.3 0.2 ! -
Pseudomon-1 RF01719 gi|921258895|ref|NZ_CP011409.1| - cm 34 112 485552 485613 + no 1 0.52 0.0 28.4 7.9 ! -
Pseudomon-Rho RF01720 gi|921258895|ref|NZ_CP011409.1| - cm 1 102 4604643 4604735 + no 1 0.59 0.0 25.3 8.1e+02 ! -
rimP RF01770 gi|921258895|ref|NZ_CP011409.1| - cm 1 111 1691086 1691166 + no 1 0.38 0.0 24.6 7.4e+02 ! -
rimP RF01770 gi|921258895|ref|NZ_CP011409.1| - cm 1 111 3665870 3665765 - no 1 0.47 0.0 25.5 4.7e+02 ! -
RNAI RF00106 gi|921258895|ref|NZ_CP011409.1| - cm 1 102 4690160 4690059 - no 1 0.53 0.0 24.2 1.3e+02 ! -
RNaseP_arch RF00373 gi|921258895|ref|NZ_CP011409.1| - cm 1 303 103640 103956 + no 1 0.60 1.2 52.5 7.9e-10 ! -
RNaseP_bact_a RF00010 gi|921258895|ref|NZ_CP011409.1| - cm 1 367 103630 103962 + no 1 0.59 0.6 221.0 1.5e-67 ! -
RNaseP_bact_b RF00011 gi|921258895|ref|NZ_CP011409.1| - cm 1 366 103634 103951 + no 1 0.61 2.7 56.2 1.4e-10 ! -
rsmX RF02144 gi|921258895|ref|NZ_CP011409.1| - cm 1 114 400260 400129 - no 1 0.53 0.0 28.2 14 ! -
rsmX RF02144 gi|921258895|ref|NZ_CP011409.1| - cm 1 114 3195106 3195179 + no 1 0.61 0.0 29.7 6.3 ! -
rsmX RF02144 gi|921258895|ref|NZ_CP011409.1| - cm 1 114 3277884 3277953 + no 1 0.51 0.0 29.7 6.3 ! -
RsmY RF00195 gi|921258895|ref|NZ_CP011409.1| - cm 1 121 4666190 4666095 - no 1 0.60 0.0 24.4 3.7 ! RsmY RNA family
RsmY RF00195 gi|921258895|ref|NZ_CP011409.1| - cm 96 121 4684242 4684267 + no 1 0.58 0.0 24.2 4.2 ! RsmY RNA family
RydC RF00505 gi|921258895|ref|NZ_CP011409.1| - cm 1 64 1859412 1859463 + no 1 0.58 0.0 24.3 2.5e+02 ! -
RydC RF00505 gi|921258895|ref|NZ_CP011409.1| - cm 12 56 1970993 1970949 - no 1 0.69 0.0 24.4 2.4e+02 ! -
RydC RF00505 gi|921258895|ref|NZ_CP011409.1| - cm 12 56 4341457 4341501 + no 1 0.69 0.0 24.4 2.4e+02 ! -
SAH_riboswitch RF01057 gi|921258895|ref|NZ_CP011409.1| - cm 1 78 667579 667655 + no 1 0.53 0.0 57.8 5.4e-06 ! -
sau-50 RF02391 gi|921258895|ref|NZ_CP011409.1| - cm 1 148 112746 112893 + no 1 0.53 0.0 76.9 9.7e-11 ! -
sau-50 RF02391 gi|921258895|ref|NZ_CP011409.1| - cm 1 148 2667532 2667377 - no 1 0.56 0.0 74.0 4.6e-10 ! -
sau-50 RF02391 gi|921258895|ref|NZ_CP011409.1| - cm 1 148 3385180 3385327 + no 1 0.59 0.0 40.0 0.05 ! -
sau-5971 RF02397 gi|921258895|ref|NZ_CP011409.1| - cm 1 96 4006903 4006981 + no 1 0.53 0.0 25.2 1.7e+02 ! -
sn2429 RF01167 gi|921258895|ref|NZ_CP011409.1| - cm 1 77 1192619 1192688 + no 1 0.37 0.0 25.8 31 ! -
snoR9 RF00065 gi|921258895|ref|NZ_CP011409.1| - cm 1 128 2034587 2034494 - no 1 0.52 0.2 26.0 2.3 ! -
snoZ206 RF00312 gi|921258895|ref|NZ_CP011409.1| - cm 1 129 1022446 1022521 + no 1 0.67 0.0 27.7 32 ! -
snoZ206 RF00312 gi|921258895|ref|NZ_CP011409.1| - cm 1 129 2728267 2728328 + no 1 0.71 0.0 25.1 1.3e+02 ! -
snoZ206 RF00312 gi|921258895|ref|NZ_CP011409.1| - cm 1 129 4262695 4262576 - no 1 0.68 0.1 24.4 1.9e+02 ! -
snoZ248 RF00305 gi|921258895|ref|NZ_CP011409.1| - cm 1 137 4535251 4535118 - no 1 0.66 0.1 24.7 99 ! -
SpF25_sRNA RF02432 gi|921258895|ref|NZ_CP011409.1| - cm 1 102 2527024 2526971 - no 1 0.39 0.0 27.7 1e+02 ! -
SpF25_sRNA RF02432 gi|921258895|ref|NZ_CP011409.1| - cm 1 102 3207301 3207245 - no 1 0.56 0.0 25.4 3.2e+02 ! -
SpF25_sRNA RF02432 gi|921258895|ref|NZ_CP011409.1| - cm 1 102 3668227 3668174 - no 1 0.46 0.0 25.6 3e+02 ! -
SpF41_sRNA RF02435 gi|921258895|ref|NZ_CP011409.1| - cm 1 105 3278036 3277923 - no 1 0.54 0.0 27.2 2e+02 ! -
Spot_42 RF00021 gi|921258895|ref|NZ_CP011409.1| - cm 1 115 3276657 3276747 + no 1 0.53 0.0 30.9 2.5 ! -
sraA RF02029 gi|921258895|ref|NZ_CP011409.1| - cm 1 95 480366 480458 + no 1 0.51 0.0 27.5 2.4e+02 ! -
sraA RF02029 gi|921258895|ref|NZ_CP011409.1| - cm 1 95 3980061 3980154 + no 1 0.54 0.0 25.1 7.7e+02 ! -
sraA RF02029 gi|921258895|ref|NZ_CP011409.1| - cm 1 95 3980173 3980111 - no 1 0.32 0.1 26.3 4.2e+02 ! -
sraA RF02029 gi|921258895|ref|NZ_CP011409.1| - cm 1 95 4654396 4654335 - no 1 0.42 0.0 26.0 4.9e+02 ! -
STnc230 RF02075 gi|921258895|ref|NZ_CP011409.1| - cm 1 83 1632334 1632418 + no 1 0.46 0.0 25.9 6.9e+02 ! -
STnc240 RF02074 gi|921258895|ref|NZ_CP011409.1| - cm 1 77 207844 207913 + no 1 0.51 0.0 27.3 3.7e+02 ! -
STnc240 RF02074 gi|921258895|ref|NZ_CP011409.1| - cm 1 77 1498115 1498038 - no 1 0.47 0.0 26.7 4.9e+02 ! -
STnc240 RF02074 gi|921258895|ref|NZ_CP011409.1| - cm 1 77 3152079 3152002 - no 1 0.44 0.0 28.2 2.3e+02 ! -
STnc250 RF01409 gi|921258895|ref|NZ_CP011409.1| - cm 1 94 3183149 3183214 + no 1 0.53 0.0 25.1 50 ! -
STnc310 RF02067 gi|921258895|ref|NZ_CP011409.1| - cm 1 61 1492793 1492851 + no 1 0.58 0.0 25.2 97 ! -
STnc310 RF02067 gi|921258895|ref|NZ_CP011409.1| - cm 1 61 3497418 3497476 + no 1 0.56 0.0 25.0 1.1e+02 ! -
STnc320 RF02066 gi|921258895|ref|NZ_CP011409.1| - cm 1 55 959382 959435 + no 1 0.48 0.0 24.9 1.1e+02 ! -
STnc320 RF02066 gi|921258895|ref|NZ_CP011409.1| - cm 1 55 2685222 2685272 + no 1 0.43 0.0 33.2 1.1 ! -
STnc320 RF02066 gi|921258895|ref|NZ_CP011409.1| - cm 1 55 3980165 3980112 - no 1 0.35 0.0 25.5 79 ! -
STnc320 RF02066 gi|921258895|ref|NZ_CP011409.1| - cm 1 55 4254877 4254825 - no 1 0.45 0.0 24.0 1.8e+02 ! -
STnc320 RF02066 gi|921258895|ref|NZ_CP011409.1| - cm 20 47 756262 756289 + no 1 0.50 0.0 25.8 66 ! -
STnc320 RF02066 gi|921258895|ref|NZ_CP011409.1| - cm 20 47 3183207 3183180 - no 1 0.43 0.0 25.8 67 ! -
STnc320 RF02066 gi|921258895|ref|NZ_CP011409.1| - cm 20 49 2667021 2667050 + no 1 0.50 0.0 25.8 65 ! -
STnc350 RF02063 gi|921258895|ref|NZ_CP011409.1| - cm 1 68 296653 296719 + no 1 0.45 0.0 26.1 61 ! -
STnc350 RF02063 gi|921258895|ref|NZ_CP011409.1| - cm 1 68 2062634 2062570 - no 1 0.54 0.0 27.5 29 ! -
STnc350 RF02063 gi|921258895|ref|NZ_CP011409.1| - cm 1 68 4101389 4101450 + no 1 0.47 0.0 25.7 79 ! -
STnc350 RF02063 gi|921258895|ref|NZ_CP011409.1| - cm 29 64 3277922 3277957 + no 1 0.39 0.0 25.1 1.1e+02 ! -
STnc370 RF02064 gi|921258895|ref|NZ_CP011409.1| - cm 1 71 670473 670538 + no 1 0.50 0.0 34.9 20 ! -
STnc370 RF02064 gi|921258895|ref|NZ_CP011409.1| - cm 1 71 1122503 1122438 - no 1 0.53 0.0 32.3 72 ! -
STnc370 RF02064 gi|921258895|ref|NZ_CP011409.1| - cm 1 71 1778016 1777947 - no 1 0.43 0.0 30.4 1.8e+02 ! -
STnc370 RF02064 gi|921258895|ref|NZ_CP011409.1| - cm 1 71 1807541 1807606 + no 1 0.53 0.0 32.3 72 ! -
STnc370 RF02064 gi|921258895|ref|NZ_CP011409.1| - cm 1 71 2182693 2182635 - no 1 0.44 0.0 24.9 2.7e+03 ! -
STnc370 RF02064 gi|921258895|ref|NZ_CP011409.1| - cm 1 71 4684300 4684236 - no 1 0.43 0.0 27.7 6.9e+02 ! -
STnc370 RF02064 gi|921258895|ref|NZ_CP011409.1| - cm 1 71 4729805 4729738 - no 1 0.49 0.0 25.7 1.9e+03 ! -
STnc370 RF02064 gi|921258895|ref|NZ_CP011409.1| - cm 1 71 4866427 4866367 - no 1 0.59 0.0 29.4 3e+02 ! -
STnc370 RF02064 gi|921258895|ref|NZ_CP011409.1| - cm 35 64 1777950 1777979 + no 1 0.47 0.0 28.7 4.2e+02 ! -
STnc370 RF02064 gi|921258895|ref|NZ_CP011409.1| - cm 37 64 1122442 1122469 + no 1 0.50 0.0 24.5 3.2e+03 ! -
STnc370 RF02064 gi|921258895|ref|NZ_CP011409.1| - cm 37 64 1807602 1807575 - no 1 0.50 0.0 24.5 3.2e+03 ! -
STnc390 RF02056 gi|921258895|ref|NZ_CP011409.1| - cm 1 60 706452 706516 + no 1 0.54 0.0 26.5 7.2 ! -
STnc40 RF02057 gi|921258895|ref|NZ_CP011409.1| - cm 1 70 153498 153579 + no 1 0.50 0.0 25.1 2.2e+02 ! -
STnc40 RF02057 gi|921258895|ref|NZ_CP011409.1| - cm 1 70 724683 724755 + no 1 0.58 0.0 31.9 5.3 ! -
STnc40 RF02057 gi|921258895|ref|NZ_CP011409.1| - cm 1 70 724784 724726 - no 1 0.54 0.0 25.4 1.9e+02 ! -
STnc40 RF02057 gi|921258895|ref|NZ_CP011409.1| - cm 1 70 2308768 2308702 - no 1 0.40 0.0 29.6 19 ! -
STnc40 RF02057 gi|921258895|ref|NZ_CP011409.1| - cm 1 70 3276780 3276709 - no 1 0.56 0.0 25.1 2.2e+02 ! -
STnc40 RF02057 gi|921258895|ref|NZ_CP011409.1| - cm 1 70 3980188 3980119 - no 1 0.39 0.0 24.4 3.3e+02 ! -
STnc40 RF02057 gi|921258895|ref|NZ_CP011409.1| - cm 1 70 4155946 4156018 + no 1 0.47 0.0 24.2 3.6e+02 ! -
STnc40 RF02057 gi|921258895|ref|NZ_CP011409.1| - cm 38 68 760656 760686 + no 1 0.45 0.0 24.3 3.4e+02 ! -
STnc420 RF02054 gi|921258895|ref|NZ_CP011409.1| - cm 1 58 1178297 1178241 - no 1 0.42 0.0 24.5 1e+02 ! -
STnc50 RF02059 gi|921258895|ref|NZ_CP011409.1| - cm 1 84 1122501 1122436 - no 1 0.56 0.0 25.4 2.5e+02 ! -
STnc50 RF02059 gi|921258895|ref|NZ_CP011409.1| - cm 1 84 1317721 1317791 + no 1 0.49 0.0 24.6 3.8e+02 ! -
STnc50 RF02059 gi|921258895|ref|NZ_CP011409.1| - cm 1 84 1807543 1807608 + no 1 0.56 0.0 25.4 2.5e+02 ! -
STnc50 RF02059 gi|921258895|ref|NZ_CP011409.1| - cm 1 84 4729687 4729775 + no 1 0.54 0.0 25.4 2.5e+02 ! -
sucA RF01070 gi|921258895|ref|NZ_CP011409.1| - cm 1 83 2372117 2372199 + no 1 0.57 0.0 79.7 1.1e-11 ! -
suhB RF00519 gi|921258895|ref|NZ_CP011409.1| - cm 1 77 2629579 2629500 - no 1 0.49 0.0 26.1 12 ! -
sX4 RF02223 gi|921258895|ref|NZ_CP011409.1| - cm 1 167 2062465 2062602 + no 1 0.54 0.0 40.2 0.0028 ! -
sX4 RF02223 gi|921258895|ref|NZ_CP011409.1| - cm 1 167 2184513 2184327 - no 1 0.48 0.0 24.5 21 ! -
sX4 RF02223 gi|921258895|ref|NZ_CP011409.1| - cm 1 167 4808528 4808393 - no 1 0.54 0.0 26.5 6.7 ! -
sX9 RF02228 gi|921258895|ref|NZ_CP011409.1| - cm 1 76 634395 634469 + no 1 0.63 0.0 56.3 1e-05 ! -
sX9 RF02228 gi|921258895|ref|NZ_CP011409.1| - cm 1 76 800515 800600 + no 1 0.53 0.0 32.1 2.7 ! -
sX9 RF02228 gi|921258895|ref|NZ_CP011409.1| - cm 1 76 1023881 1023807 - no 1 0.51 0.0 34.1 0.97 ! -
sX9 RF02228 gi|921258895|ref|NZ_CP011409.1| - cm 1 76 1111782 1111708 - no 1 0.49 0.0 35.6 0.45 ! -
sX9 RF02228 gi|921258895|ref|NZ_CP011409.1| - cm 1 76 1183182 1183256 + no 1 0.59 0.0 53.9 3.6e-05 ! -
sX9 RF02228 gi|921258895|ref|NZ_CP011409.1| - cm 1 76 1320255 1320342 + no 1 0.56 0.0 26.8 41 ! -
sX9 RF02228 gi|921258895|ref|NZ_CP011409.1| - cm 1 76 1417111 1417196 + no 1 0.57 0.0 25.6 76 ! -
sX9 RF02228 gi|921258895|ref|NZ_CP011409.1| - cm 1 76 1611433 1611347 - no 1 0.62 0.0 26.0 63 ! -
sX9 RF02228 gi|921258895|ref|NZ_CP011409.1| - cm 1 76 1915837 1915911 + no 1 0.59 0.0 51.9 0.0001 ! -
sX9 RF02228 gi|921258895|ref|NZ_CP011409.1| - cm 1 76 2003218 2003144 - no 1 0.63 0.0 56.3 1e-05 ! -
sX9 RF02228 gi|921258895|ref|NZ_CP011409.1| - cm 1 76 3418775 3418849 + no 1 0.49 0.0 35.6 0.45 ! -
sX9 RF02228 gi|921258895|ref|NZ_CP011409.1| - cm 1 76 3746284 3746199 - no 1 0.51 0.0 36.6 0.27 ! -
sX9 RF02228 gi|921258895|ref|NZ_CP011409.1| - cm 1 76 4110161 4110248 + no 1 0.55 0.0 28.6 16 ! -
sX9 RF02228 gi|921258895|ref|NZ_CP011409.1| - cm 1 76 4542473 4542399 - no 1 0.59 0.0 49.4 0.00036 ! -
sX9 RF02228 gi|921258895|ref|NZ_CP011409.1| - cm 1 76 4595025 4595099 + no 1 0.59 0.0 55.4 1.6e-05 ! -
sX9 RF02228 gi|921258895|ref|NZ_CP011409.1| - cm 1 76 4929310 4929236 - no 1 0.59 0.0 59.4 2.1e-06 ! -
TB10Cs4H2 RF01862 gi|921258895|ref|NZ_CP011409.1| - cm 1 67 1314691 1314753 + no 1 0.52 0.0 29.9 3.3 ! -
TB11Cs5H2 RF01543 gi|921258895|ref|NZ_CP011409.1| - cm 1 68 1617541 1617604 + no 1 0.56 0.0 24.3 25 ! -
TB9Cs1H1 RF01861 gi|921258895|ref|NZ_CP011409.1| - cm 1 63 3491871 3491818 - no 1 0.74 0.0 24.3 66 ! -
tmRNA RF00023 gi|921258895|ref|NZ_CP011409.1| - cm 1 354 2109979 2110053 + no 1 0.52 0.0 32.6 0.00063 ! -
tmRNA RF00023 gi|921258895|ref|NZ_CP011409.1| - cm 1 354 3278318 3278243 - no 1 0.61 0.0 26.4 0.048 ! -
tmRNA RF00023 gi|921258895|ref|NZ_CP011409.1| - cm 1 354 4689691 4690053 + no 1 0.52 0.0 202.0 9.6e-56 ! -
TPP RF00059 gi|921258895|ref|NZ_CP011409.1| - cm 1 105 217655 217759 + no 1 0.52 0.0 60.2 2.8e-07 ! -
Xoo2 RF02241 gi|921258895|ref|NZ_CP011409.1| - cm 1 78 1617019 1617098 + no 1 0.60 0.0 24.7 64 ! -
Xoo2 RF02241 gi|921258895|ref|NZ_CP011409.1| - cm 1 78 2629210 2629299 + no 1 0.59 0.0 28.7 7.4 ! -
Xoo5 RF02242 gi|921258895|ref|NZ_CP011409.1| - cm 1 124 3614552 3614438 - no 1 0.66 0.1 25.1 25 ! -
yybP-ykoY RF00080 gi|921258895|ref|NZ_CP011409.1| - cm 1 175 381880 382060 + no 1 0.58 0.0 92.4 1.8e-20 ! -

## Sheet:  H. frisingenese
#target name accession query name accession mdl mdl from mdl to seq from seq to strand trunc pass gc bias score E-value inc description of target
ctRNA_p42d RF00489 gi|482618543|ref|NZ_AEEC02000001.1| - cm 1 46 290315 290356 + no 1 0.62 0.0 31.1 0.019 ! -
Betaproteobacteria_toxic_sRNA RF02278 gi|482618543|ref|NZ_AEEC02000001.1| - cm 1 64 254707 254777 + no 1 0.54 0.0 30.5 0.091 ! -
Entero_5_CRE RF00386 gi|482618543|ref|NZ_AEEC02000001.1| - cm 1 90 208852 208765 - no 1 0.61 0.1 27.5 0.14 ! -
P10 RF01668 gi|482618543|ref|NZ_AEEC02000001.1| - cm 1 72 15162 15233 + no 1 0.68 0.0 25.4 0.14 ! -
STnc430 RF02053 gi|482618543|ref|NZ_AEEC02000001.1| - cm 1 162 262507 262344 - no 1 0.43 0.0 26.3 17 ! -

## Sheet: H. B65
#target name accession query name accession mdl mdl from mdl to seq from seq to strand trunc pass gc bias score E-value inc description of target
snoZ248 RF00305 gi|484153243|ref|NZ_BADI01000775.1| - cm 1 137 34702 34665 - no 1 0.66 0.0 25.9 0.61 ! -

## Sheet:  H. rubri M1
#target name accession query name accession mdl mdl from mdl to seq from seq to strand trunc pass gc bias score E-value inc description of target
5_ureB_sRNA RF02514 gi|971489528|ref|NZ_CP013737.1| - cm 1 292 5518294 5518009 - no 1 0.63 1.4 142.4 3e-36 ! -
6S RF00013 gi|971489528|ref|NZ_CP013737.1| - cm 1 188 1208197 1208021 - no 1 0.54 0.0 70.3 1.4e-10 ! -
ALIL RF01497 gi|971489528|ref|NZ_CP013737.1| - cm 1 117 26169 26053 - no 1 0.56 0.0 105.1 1.6e-24 ! -
ALIL RF01497 gi|971489528|ref|NZ_CP013737.1| - cm 1 117 630642 630758 + no 1 0.56 0.0 105.1 1.6e-24 ! -
ALIL RF01497 gi|971489528|ref|NZ_CP013737.1| - cm 1 117 1197915 1197799 - no 1 0.56 0.0 105.1 1.6e-24 ! -
ALIL RF01497 gi|971489528|ref|NZ_CP013737.1| - cm 1 117 1267311 1267427 + no 1 0.56 0.0 105.1 1.6e-24 ! -
ALIL RF01497 gi|971489528|ref|NZ_CP013737.1| - cm 1 117 1675568 1675684 + no 1 0.56 0.0 105.1 1.6e-24 ! -
ALIL RF01497 gi|971489528|ref|NZ_CP013737.1| - cm 1 117 2023223 2023339 + no 1 0.56 0.0 105.1 1.6e-24 ! -
ALIL RF01497 gi|971489528|ref|NZ_CP013737.1| - cm 1 117 2663341 2663457 + no 1 0.56 0.0 105.1 1.6e-24 ! -
ALIL RF01497 gi|971489528|ref|NZ_CP013737.1| - cm 1 117 2690777 2690661 - no 1 0.56 0.0 105.1 1.6e-24 ! -
ALIL RF01497 gi|971489528|ref|NZ_CP013737.1| - cm 1 117 2919865 2919749 - no 1 0.56 0.0 105.1 1.6e-24 ! -
ALIL RF01497 gi|971489528|ref|NZ_CP013737.1| - cm 1 117 2970487 2970371 - no 1 0.56 0.0 105.1 1.6e-24 ! -
ALIL RF01497 gi|971489528|ref|NZ_CP013737.1| - cm 1 117 3098186 3098302 + no 1 0.56 0.0 105.1 1.6e-24 ! -
ALIL RF01497 gi|971489528|ref|NZ_CP013737.1| - cm 1 117 3324631 3324515 - no 1 0.56 0.0 105.1 1.6e-24 ! -
ALIL RF01497 gi|971489528|ref|NZ_CP013737.1| - cm 1 117 3782248 3782132 - no 1 0.56 0.0 105.1 1.6e-24 ! -
ALIL RF01497 gi|971489528|ref|NZ_CP013737.1| - cm 1 117 4093064 4093180 + no 1 0.56 0.0 105.1 1.6e-24 ! -
ALIL RF01497 gi|971489528|ref|NZ_CP013737.1| - cm 1 117 4591329 4591445 + no 1 0.56 0.0 105.1 1.6e-24 ! -
ALIL RF01497 gi|971489528|ref|NZ_CP013737.1| - cm 1 117 5463845 5463729 - no 1 0.56 0.0 105.1 1.6e-24 ! -
Alpha_RBS RF00140 gi|971489528|ref|NZ_CP013737.1| - cm 1 110 161657 161725 + no 1 0.43 0.0 31.3 0.1 ! -
ar35 RF02346 gi|971489528|ref|NZ_CP013737.1| - cm 1 144 4425226 4425108 - no 1 0.55 0.0 25.1 58 ! -
Archaea_SRP RF01857 gi|971489528|ref|NZ_CP013737.1| - cm 186 228 4170733 4170691 - no 1 0.58 0.0 25.4 3.2 ! -
ASdes RF01781 gi|971489528|ref|NZ_CP013737.1| - cm 1 68 1725196 1725109 - no 1 0.70 0.0 24.3 20 ! -
ASpks RF01782 gi|971489528|ref|NZ_CP013737.1| - cm 1 75 2596479 2596544 + no 1 0.67 0.0 29.7 8.8 ! -
asX2 RF02236 gi|971489528|ref|NZ_CP013737.1| - cm 1 87 2315362 2315454 + no 1 0.45 0.0 24.2 1e+02 ! -
asX2 RF02236 gi|971489528|ref|NZ_CP013737.1| - cm 1 87 4757484 4757402 - no 1 0.58 0.0 27.6 16 ! -
b55 RF01783 gi|971489528|ref|NZ_CP013737.1| - cm 1 61 450703 450644 - no 1 0.77 0.3 26.8 1.3e+02 ! -
Bacteria_large_SRP RF01854 gi|971489528|ref|NZ_CP013737.1| - cm 111 207 4170756 4170661 - no 1 0.66 0.0 56.8 0.00021 ! -
Bacteria_small_SRP RF00169 gi|971489528|ref|NZ_CP013737.1| - cm 1 97 4170756 4170658 - no 1 0.65 0.0 77.2 2.4e-14 ! -
Betaproteobacteria_toxic_sRNA RF02278 gi|971489528|ref|NZ_CP013737.1| - cm 1 64 628302 628367 + no 1 0.64 0.0 27.8 8.1 ! -
Betaproteobacteria_toxic_sRNA RF02278 gi|971489528|ref|NZ_CP013737.1| - cm 1 64 647574 647512 - no 1 0.63 0.0 28.3 6.2 ! -
Betaproteobacteria_toxic_sRNA RF02278 gi|971489528|ref|NZ_CP013737.1| - cm 1 64 1801854 1801917 + no 1 0.50 0.0 27.7 8.7 ! -
Betaproteobacteria_toxic_sRNA RF02278 gi|971489528|ref|NZ_CP013737.1| - cm 1 64 2095497 2095565 + no 1 0.49 0.0 59.3 9.5e-08 ! -
Betaproteobacteria_toxic_sRNA RF02278 gi|971489528|ref|NZ_CP013737.1| - cm 1 64 3118550 3118617 + no 1 0.46 0.0 59.7 7.2e-08 ! -
Betaproteobacteria_toxic_sRNA RF02278 gi|971489528|ref|NZ_CP013737.1| - cm 1 64 4214106 4214040 - no 1 0.43 0.0 61.1 3.2e-08 ! -
Betaproteobacteria_toxic_sRNA RF02278 gi|971489528|ref|NZ_CP013737.1| - cm 1 64 4483267 4483204 - no 1 0.52 0.0 70.9 1.1e-10 ! -
Betaproteobacteria_toxic_sRNA RF02278 gi|971489528|ref|NZ_CP013737.1| - cm 1 64 4573849 4573780 - no 1 0.59 0.0 31.3 1.1 ! -
Betaproteobacteria_toxic_sRNA RF02278 gi|971489528|ref|NZ_CP013737.1| - cm 1 64 4990777 4990707 - no 1 0.54 0.0 30.5 1.7 ! -
Betaproteobacteria_toxic_sRNA RF02278 gi|971489528|ref|NZ_CP013737.1| - cm 1 64 5609117 5609178 + no 1 0.52 0.0 45.4 0.00029 ! -
Betaproteobacteria_toxic_sRNA RF02278 gi|971489528|ref|NZ_CP013737.1| - cm 1 64 5609950 5610012 + no 1 0.57 0.0 44.6 0.00047 ! -
BjrC1505 RF02356 gi|971489528|ref|NZ_CP013737.1| - cm 1 140 962222 962089 - no 1 0.49 0.0 24.3 1.1e+02 ! -
C4 RF01695 gi|971489528|ref|NZ_CP013737.1| - cm 1 87 3318468 3318379 - no 1 0.63 0.0 61.9 1.8e-07 ! -
Cardiovirus_CRE RF00453 gi|971489528|ref|NZ_CP013737.1| - cm 1 33 2753046 2753017 - no 1 0.60 0.0 24.3 3e+02 ! -
ceN84 RF01655 gi|971489528|ref|NZ_CP013737.1| - cm 1 130 834995 834883 - no 1 0.64 0.0 24.3 7.4e+02 ! -
Cobalamin RF00174 gi|971489528|ref|NZ_CP013737.1| - cm 1 191 3195263 3195034 - no 1 0.66 2.5 116.2 1.1e-27 ! -
Cobalamin RF00174 gi|971489528|ref|NZ_CP013737.1| - cm 1 191 3638729 3638443 - no 1 0.63 0.7 63.2 5.1e-12 ! -
crcB RF01734 gi|971489528|ref|NZ_CP013737.1| - cm 1 63 2501915 2501842 - no 1 0.57 0.0 50.4 1.8e-05 ! -
CrfA RF01527 gi|971489528|ref|NZ_CP013737.1| - cm 1 136 104112 103930 - no 1 0.59 0.0 28.7 17 ! -
cspA RF01766 gi|971489528|ref|NZ_CP013737.1| - cm 1 428 1430307 1430012 - no 1 0.49 0.0 81.9 7.8e-17 ! -
cspA RF01766 gi|971489528|ref|NZ_CP013737.1| - cm 1 428 3542229 3542623 + no 1 0.49 0.0 68.6 4.8e-13 ! -
ctRNA_p42d RF00489 gi|971489528|ref|NZ_CP013737.1| - cm 1 46 4806000 4806034 + no 1 0.57 0.0 25.9 12 ! -
Flavi_CRE RF00185 gi|971489528|ref|NZ_CP013737.1| - cm 1 96 3492272 3492369 + no 1 0.55 0.0 24.1 3e+02 ! -
FMN RF00050 gi|971489528|ref|NZ_CP013737.1| - cm 1 140 2134675 2134842 + no 1 0.65 0.1 111.3 3.6e-23 ! -
HPnc0260 RF02194 gi|971489528|ref|NZ_CP013737.1| - cm 1 156 2142140 2141995 - no 1 0.51 0.0 49.0 0.63 ! -
HPnc0260 RF02194 gi|971489528|ref|NZ_CP013737.1| - cm 1 156 2142328 2142176 - no 1 0.48 0.0 49.6 0.5 ! -
HPnc0260 RF02194 gi|971489528|ref|NZ_CP013737.1| - cm 119 152 546159 546126 - no 1 0.68 0.0 29.7 2.4e+03 ! -
HPnc0260 RF02194 gi|971489528|ref|NZ_CP013737.1| - cm 119 152 4524336 4524369 + no 1 0.68 0.0 29.7 2.4e+03 ! -
HPnc0260 RF02194 gi|971489528|ref|NZ_CP013737.1| - cm 119 152 5526102 5526135 + no 1 0.68 0.0 29.7 2.4e+03 ! -
isrK RF01394 gi|971489528|ref|NZ_CP013737.1| - cm 1 77 2499455 2499529 + no 1 0.57 0.0 26.8 5.6 ! -
isrK RF01394 gi|971489528|ref|NZ_CP013737.1| - cm 1 77 3318565 3318490 - no 1 0.55 0.0 33.0 0.15 ! -
isrK RF01394 gi|971489528|ref|NZ_CP013737.1| - cm 1 77 3619473 3619408 - no 1 0.59 0.0 26.2 8.1 ! -
istR RF01400 gi|971489528|ref|NZ_CP013737.1| - cm 1 130 4315827 4315912 + no 1 0.53 0.0 24.4 51 ! -
K_chan_RES RF00485 gi|971489528|ref|NZ_CP013737.1| - cm 1 114 4615688 4615583 - no 1 0.66 0.0 25.1 73 ! -
Leu_leader RF00512 gi|971489528|ref|NZ_CP013737.1| - cm 1 148 364930 365029 + no 1 0.64 0.0 26.4 15 ! -
Leu_leader RF00512 gi|971489528|ref|NZ_CP013737.1| - cm 1 148 3619359 3619434 + no 1 0.59 0.0 24.4 50 ! -
MAT2A_B RF02261 gi|971489528|ref|NZ_CP013737.1| - cm 1 64 2160267 2160203 - no 1 0.60 0.0 24.6 74 ! -
MEG3_2 RF01872 gi|971489528|ref|NZ_CP013737.1| - hmm 35 83 627255 627303 + - 6 0.63 0.1 26.5 0.08 ! -
MicC RF00121 gi|971489528|ref|NZ_CP013737.1| - cm 1 123 1635338 1635242 - no 1 0.54 0.0 24.6 1.4e+03 ! -
MicC RF00121 gi|971489528|ref|NZ_CP013737.1| - cm 1 123 4117623 4117526 - no 1 0.55 0.0 28.6 2.2e+02 ! -
mini-ykkC RF01068 gi|971489528|ref|NZ_CP013737.1| - cm 1 48 5179700 5179653 - no 1 0.71 0.0 37.3 0.079 ! -
ncr1175 RF02450 gi|971489528|ref|NZ_CP013737.1| - cm 1 110 4561733 4561798 + no 1 0.42 0.0 26.1 1e+02 ! -
NRF2_IRES RF02531 gi|971489528|ref|NZ_CP013737.1| - cm 1 128 2126175 2126294 + no 1 0.66 0.0 26.7 3.4e+02 ! -
OrzO-P RF02083 gi|971489528|ref|NZ_CP013737.1| - cm 1 76 1857003 1856922 - no 1 0.45 0.0 26.2 3e+02 ! -
OrzO-P RF02083 gi|971489528|ref|NZ_CP013737.1| - cm 1 76 3967795 3967873 + no 1 0.48 0.0 25.6 4.1e+02 ! -
P11 RF00625 gi|971489528|ref|NZ_CP013737.1| - cm 1 139 3394971 3395119 + no 1 0.58 0.0 25.1 10 ! -
P13 RF01665 gi|971489528|ref|NZ_CP013737.1| - cm 1 76 3188539 3188465 - no 1 0.72 0.1 26.1 4.8e+02 ! -
P35 RF01677 gi|971489528|ref|NZ_CP013737.1| - cm 1 62 1126061 1126113 + no 1 0.74 0.5 28.6 1.4e+02 ! -
P36 RF01679 gi|971489528|ref|NZ_CP013737.1| - cm 1 61 2265626 2265570 - no 1 0.54 0.0 25.3 43 ! -
pfl RF01750 gi|971489528|ref|NZ_CP013737.1| - cm 1 91 1075872 1075747 - no 1 0.66 0.0 24.6 8.5e+02 ! -
pfl RF01750 gi|971489528|ref|NZ_CP013737.1| - cm 1 91 1205738 1205837 + no 1 0.60 0.0 56.7 0.00042 ! -
pfl RF01750 gi|971489528|ref|NZ_CP013737.1| - cm 1 91 2758816 2758709 - no 1 0.68 0.0 26.2 4e+02 ! -
pRNA RF01518 gi|971489528|ref|NZ_CP013737.1| - cm 1 90 2134765 2134872 + no 1 0.61 0.0 25.6 33 ! -
PtaRNA1 RF01811 gi|971489528|ref|NZ_CP013737.1| - cm 1 72 640575 640623 + no 1 0.55 0.0 24.9 59 ! -
rimP RF01770 gi|971489528|ref|NZ_CP013737.1| - cm 1 111 3542570 3542637 + no 1 0.44 0.0 31.0 40 ! -
rimP RF01770 gi|971489528|ref|NZ_CP013737.1| - cm 34 106 2248532 2248601 + no 1 0.34 0.0 25.7 4.8e+02 ! -
rli60 RF02414 gi|971489528|ref|NZ_CP013737.1| - cm 1 191 1062944 1062848 - no 1 0.29 0.3 26.2 1.5e+03 ! -
RNAI RF00106 gi|971489528|ref|NZ_CP013737.1| - cm 1 102 1469765 1469805 + no 1 0.39 0.0 26.1 53 ! -
RNaseP_arch RF00373 gi|971489528|ref|NZ_CP013737.1| - cm 1 303 343869 344183 + no 1 0.62 2.2 53.3 4.9e-10 ! -
RNaseP_bact_a RF00010 gi|971489528|ref|NZ_CP013737.1| - cm 1 367 343855 344189 + no 1 0.61 2.2 215.7 1.1e-65 ! -
RNaseP_bact_b RF00011 gi|971489528|ref|NZ_CP013737.1| - cm 1 366 343859 344178 + no 1 0.62 4.1 58.2 4.1e-11 ! -
rox2 RF01666 gi|971489528|ref|NZ_CP013737.1| - cm 1 71 1558863 1558922 + no 1 0.28 0.4 27.3 95 ! -
rseX RF01401 gi|971489528|ref|NZ_CP013737.1| - cm 1 94 1469693 1469804 + no 1 0.40 0.0 26.7 2.1e+03 ! -
rsmX RF02144 gi|971489528|ref|NZ_CP013737.1| - cm 1 114 4315834 4315911 + no 1 0.54 0.0 26.3 41 ! -
SAH_riboswitch RF01057 gi|971489528|ref|NZ_CP013737.1| - cm 1 78 4939696 4939608 - no 1 0.65 0.0 51.6 0.00015 ! -
sau-50 RF02391 gi|971489528|ref|NZ_CP013737.1| - cm 1 148 345641 345788 + no 1 0.59 0.0 77.0 1e-10 ! -
sau-50 RF02391 gi|971489528|ref|NZ_CP013737.1| - cm 1 148 2151203 2151056 - no 1 0.64 0.0 48.3 0.00062 ! -
sau-50 RF02391 gi|971489528|ref|NZ_CP013737.1| - cm 1 148 3088582 3088730 + no 1 0.59 0.0 68.3 1.2e-08 ! -
sau-6072 RF02398 gi|971489528|ref|NZ_CP013737.1| - cm 1 53 1567361 1567407 + no 1 0.47 0.0 27.8 11 ! -
sau-63 RF02394 gi|971489528|ref|NZ_CP013737.1| - cm 1 98 3638872 3638773 - no 1 0.37 0.0 28.3 19 ! -
snoMe28S-Am2589 RF00529 gi|971489528|ref|NZ_CP013737.1| - cm 1 109 4570214 4570306 + no 1 0.38 0.0 25.0 8.7e+02 ! -
SNORA30 RF00415 gi|971489528|ref|NZ_CP013737.1| - cm 1 129 102752 102607 - no 1 0.55 0.0 31.1 2.7 ! -
SNORD63 RF00154 gi|971489528|ref|NZ_CP013737.1| - cm 1 70 3708577 3708635 + no 1 0.44 0.0 24.4 2.2e+02 ! -
snoZ206 RF00312 gi|971489528|ref|NZ_CP013737.1| - cm 1 129 3514657 3514541 - no 1 0.62 0.0 25.3 1.3e+02 ! -
snoZ256 RF00301 gi|971489528|ref|NZ_CP013737.1| - cm 1 94 5576797 5576721 - no 1 0.65 0.0 26.5 9.7 ! -
snR62 RF01205 gi|971489528|ref|NZ_CP013737.1| - cm 1 100 907899 907804 - no 1 0.26 2.8 25.7 1.2e+04 ! -
SpF25_sRNA RF02432 gi|971489528|ref|NZ_CP013737.1| - cm 1 102 2248620 2248526 - no 1 0.33 0.0 31.7 15 ! -
SpR10_sRNA RF02444 gi|971489528|ref|NZ_CP013737.1| - cm 1 47 5081028 5080986 - no 1 0.42 0.0 26.7 3.7 ! -
sroB RF00368 gi|971489528|ref|NZ_CP013737.1| - cm 1 83 220612 220689 + no 1 0.47 0.0 25.5 3.3e+03 ! -
STnc130 RF02084 gi|971489528|ref|NZ_CP013737.1| - cm 103 126 118312 118289 - no 1 0.58 0.0 25.3 8.2e+02 ! -
STnc240 RF02074 gi|971489528|ref|NZ_CP013737.1| - cm 1 77 736484 736415 - no 1 0.50 0.0 28.3 2.5e+02 ! -
STnc240 RF02074 gi|971489528|ref|NZ_CP013737.1| - cm 1 77 1850475 1850545 + no 1 0.54 0.0 27.6 3.7e+02 ! -
STnc320 RF02066 gi|971489528|ref|NZ_CP013737.1| - cm 1 55 740882 740934 + no 1 0.49 0.0 28.4 18 ! -
STnc320 RF02066 gi|971489528|ref|NZ_CP013737.1| - cm 1 55 3449120 3449169 + no 1 0.48 0.0 25.4 95 ! -
STnc320 RF02066 gi|971489528|ref|NZ_CP013737.1| - cm 1 55 4877131 4877186 + no 1 0.45 0.0 26.0 67 ! -
STnc320 RF02066 gi|971489528|ref|NZ_CP013737.1| - cm 1 55 4969562 4969512 - no 1 0.55 0.0 25.1 1.1e+02 ! -
STnc320 RF02066 gi|971489528|ref|NZ_CP013737.1| - cm 1 55 5582999 5583052 + no 1 0.43 0.0 28.6 16 ! -
STnc320 RF02066 gi|971489528|ref|NZ_CP013737.1| - cm 20 47 734347 734320 - no 1 0.71 0.0 24.1 1.9e+02 ! -
STnc320 RF02066 gi|971489528|ref|NZ_CP013737.1| - cm 20 48 734320 734348 + no 1 0.72 0.0 30.7 5.2 ! -
STnc370 RF02064 gi|971489528|ref|NZ_CP013737.1| - cm 1 71 3967815 3967877 + no 1 0.41 0.0 25.9 1.9e+03 ! -
STnc390 RF02056 gi|971489528|ref|NZ_CP013737.1| - cm 11 54 1469301 1469356 + no 1 0.52 0.0 24.7 27 ! -
STnc40 RF02057 gi|971489528|ref|NZ_CP013737.1| - cm 1 70 738685 738604 - no 1 0.41 0.0 25.0 2.6e+02 ! -
STnc40 RF02057 gi|971489528|ref|NZ_CP013737.1| - cm 1 70 1811005 1811079 + no 1 0.55 0.0 25.1 2.5e+02 ! -
STnc480 RF02068 gi|971489528|ref|NZ_CP013737.1| - cm 1 72 1711192 1711253 + no 1 0.53 0.0 25.1 1.2e+03 ! -
sucA RF01070 gi|971489528|ref|NZ_CP013737.1| - cm 1 83 3485318 3485237 - no 1 0.57 0.0 79.8 1.2e-11 ! -
suhB RF00519 gi|971489528|ref|NZ_CP013737.1| - cm 1 77 647574 647504 - no 1 0.62 0.0 26.4 12 ! -
suhB RF00519 gi|971489528|ref|NZ_CP013737.1| - cm 1 77 2984519 2984595 + no 1 0.62 0.6 27.2 7 ! -
suhB RF00519 gi|971489528|ref|NZ_CP013737.1| - cm 1 77 4214109 4214032 - no 1 0.44 0.0 25.7 17 ! -
sX11 RF02230 gi|971489528|ref|NZ_CP013737.1| - cm 1 138 2474932 2474851 - no 1 0.65 0.0 25.0 79 ! -
sX11 RF02230 gi|971489528|ref|NZ_CP013737.1| - cm 1 138 4528246 4528166 - no 1 0.54 0.0 25.9 49 ! -
sX15 RF02234 gi|971489528|ref|NZ_CP013737.1| - cm 1 159 2994534 2994432 - no 1 0.70 0.3 25.8 1.9e+02 ! -
sX4 RF02223 gi|971489528|ref|NZ_CP013737.1| - cm 1 167 127368 127480 + no 1 0.57 0.0 24.0 31 ! -
sX4 RF02223 gi|971489528|ref|NZ_CP013737.1| - cm 1 167 1641219 1641391 + no 1 0.49 0.0 48.6 2.7e-05 ! -
sX4 RF02223 gi|971489528|ref|NZ_CP013737.1| - cm 1 167 2090066 2090257 + no 1 0.50 0.0 40.6 0.0025 ! -
sX6 RF02225 gi|971489528|ref|NZ_CP013737.1| - cm 1 342 79092 79538 + no 1 0.61 8.0 33.2 0.0044 ! -
TB9Cs1H1 RF01861 gi|971489528|ref|NZ_CP013737.1| - cm 1 63 3148793 3148731 - no 1 0.60 0.0 24.6 62 ! -
TB9Cs1H1 RF01861 gi|971489528|ref|NZ_CP013737.1| - cm 1 63 3424111 3424165 + no 1 0.67 0.0 25.2 42 ! -
TB9Cs1H1 RF01861 gi|971489528|ref|NZ_CP013737.1| - cm 1 63 3430140 3430202 + no 1 0.63 0.0 26.8 16 ! -
TB9Cs1H2 RF01552 gi|971489528|ref|NZ_CP013737.1| - cm 1 86 3541279 3541353 + no 1 0.76 0.8 24.2 2.5e+02 ! -
tmRNA RF00023 gi|971489528|ref|NZ_CP013737.1| - cm 1 354 3619662 3619587 - no 1 0.61 0.0 26.4 0.055 ! -
tmRNA RF00023 gi|971489528|ref|NZ_CP013737.1| - cm 1 354 3620103 3620028 - no 1 0.61 0.0 26.4 0.054 ! -
tmRNA RF00023 gi|971489528|ref|NZ_CP013737.1| - cm 1 354 4321269 4321649 + no 1 0.53 0.0 193.3 5.1e-53 ! -
TPP RF00059 gi|971489528|ref|NZ_CP013737.1| - cm 1 105 459975 460085 + no 1 0.57 0.0 54.8 6.1e-06 ! -
weev_FSE RF01836 gi|971489528|ref|NZ_CP013737.1| - cm 1 27 3770608 3770635 + no 1 0.86 0.1 27.1 2.4e+02 ! -
ykkC-yxkD RF00442 gi|971489528|ref|NZ_CP013737.1| - cm 1 108 5182944 5182844 - no 1 0.64 0.0 99.0 8.9e-19 ! -
ykkC-yxkD RF00442 gi|971489528|ref|NZ_CP013737.1| - cm 1 108 5183627 5183726 + no 1 0.61 0.0 91.8 6.3e-17 ! -
yybP-ykoY RF00080 gi|971489528|ref|NZ_CP013737.1| - cm 1 175 594307 594479 + no 1 0.64 0.0 42.6 5.3e-06 ! -

## Sheet: H.  AU14040
#target name accession query name accession mdl mdl from mdl to seq from seq to strand trunc pass gc bias score E-value inc description of target
5_ureB_sRNA RF02514 misc_feature - cm 1 292 5322270 5321985 - no 1 0.63 1.2 147.1 1.1e-37 ! -
6S RF00013 misc_feature - cm 1 188 1277684 1277508 - no 1 0.54 0.0 67.3 7e-10 ! -
Afu_254 RF01504 misc_feature - cm 81 158 4162541 4162612 + no 1 0.69 0.0 27.0 1.1e+02 ! -
Alpha_RBS RF00140 misc_feature - cm 1 110 148748 148816 + no 1 0.45 0.0 28.2 0.72 ! -
alpha_tmRNA RF01849 misc_feature - cm 82 176 2663390 2663493 + no 1 0.61 0.0 38.7 1.2e-05 ! -
ar35 RF02346 misc_feature - cm 1 144 171107 170986 - no 1 0.59 0.0 26.2 32 ! -
ar35 RF02346 misc_feature - cm 1 144 3381941 3382039 + no 1 0.57 0.0 27.1 20 ! -
AS1726 RF01779 misc_feature - cm 1 78 1414369 1414301 - no 1 0.72 0.0 24.3 6.8e+02 ! -
ASdes RF01781 misc_feature - cm 1 68 773714 773778 + no 1 0.74 0.1 28.7 0.99 ! -
ASpks RF01782 misc_feature - cm 1 75 881529 881455 - no 1 0.71 0.1 26.7 41 ! -
Atu_C8 RF02502 misc_feature - cm 1 122 105447 105527 + no 1 0.58 0.0 24.5 67 ! -
Atu_C8 RF02502 misc_feature - cm 1 122 4935192 4935099 - no 1 0.63 0.0 30.3 1.7 ! -
Atu_C9 RF02503 misc_feature - cm 130 192 217589 217529 - no 1 0.26 0.0 24.1 1.5 ! -
Bacteria_large_SRP RF01854 misc_feature - cm 111 207 3998574 3998479 - no 1 0.66 0.0 56.8 0.0002 ! -
Bacteria_small_SRP RF00169 misc_feature - cm 1 97 3998574 3998476 - no 1 0.66 0.0 76.4 4e-14 ! -
beta_tmRNA RF01850 misc_feature - cm 1 331 2663336 2663657 + no 1 0.56 0.0 84.9 3.2e-22 ! -
Betaproteobacteria_toxic_sRNA RF02278 misc_feature - cm 1 64 986533 986453 - no 1 0.59 0.0 24.3 61 ! -
Betaproteobacteria_toxic_sRNA RF02278 misc_feature - cm 1 64 1867435 1867497 + no 1 0.49 0.0 26.3 19 ! -
Betaproteobacteria_toxic_sRNA RF02278 misc_feature - cm 1 64 2151517 2151585 + no 1 0.48 0.0 59.6 7.6e-08 ! -
Betaproteobacteria_toxic_sRNA RF02278 misc_feature - cm 1 64 2947624 2947691 + no 1 0.44 0.0 62.4 1.4e-08 ! -
Betaproteobacteria_toxic_sRNA RF02278 misc_feature - cm 1 64 3167437 3167496 + no 1 0.57 0.0 28.3 5.9 ! -
Betaproteobacteria_toxic_sRNA RF02278 misc_feature - cm 1 64 4039705 4039639 - no 1 0.43 0.0 61.1 3.1e-08 ! -
Betaproteobacteria_toxic_sRNA RF02278 misc_feature - cm 1 64 4334354 4334290 - no 1 0.51 0.0 68.2 5.1e-10 ! -
Betaproteobacteria_toxic_sRNA RF02278 misc_feature - cm 1 64 4425011 4424942 - no 1 0.56 0.0 32.2 0.63 ! -
Betaproteobacteria_toxic_sRNA RF02278 misc_feature - cm 1 64 4853910 4853840 - no 1 0.54 0.0 30.5 1.6 ! -
Betaproteobacteria_toxic_sRNA RF02278 misc_feature - cm 1 64 5137071 5137134 + no 1 0.55 0.0 25.4 32 ! -
Betaproteobacteria_toxic_sRNA RF02278 misc_feature - cm 1 64 5416514 5416575 + no 1 0.52 0.0 45.7 0.00024 ! -
Betaproteobacteria_toxic_sRNA RF02278 misc_feature - cm 1 64 5417334 5417396 + no 1 0.57 0.0 44.6 0.00045 ! -
BjrC68 RF02353 misc_feature - cm 1 82 2536240 2536141 - no 1 0.65 0.0 24.7 1.7 ! -
CC1840 RF01521 misc_feature - cm 1 95 3253365 3253456 + no 1 0.71 0.1 24.9 2.1e+03 ! -
CC1840 RF01521 misc_feature - cm 1 95 4541704 4541615 - no 1 0.68 0.0 30.8 1.9e+02 ! -
CC3513 RF01528 misc_feature - cm 1 173 5003165 5003314 + no 1 0.67 0.1 27.1 46 ! -
Chlorobi-RRM RF01697 misc_feature - cm 1 73 3680532 3680465 - no 1 0.54 0.0 24.4 47 ! -
Cobalamin RF00174 misc_feature - cm 1 191 3008639 3008393 - no 1 0.64 0.6 111.2 3.2e-26 ! -
crcB RF01734 misc_feature - cm 1 63 2778083 2778156 + no 1 0.59 0.0 51.3 1.1e-05 ! -
CrfA RF01527 misc_feature - cm 88 127 89677 89638 - no 1 0.57 0.0 24.4 1.5e+02 ! -
cspA RF01766 misc_feature - cm 1 428 1477112 1476740 - no 1 0.51 0.0 90.1 3.5e-19 ! -
cspA RF01766 misc_feature - cm 1 428 3315076 3315463 + no 1 0.49 0.0 76.2 3.2e-15 ! -
ctRNA_p42d RF00489 misc_feature - cm 1 46 3267017 3267058 + no 1 0.48 0.0 27.8 3.4 ! -
ctRNA_pGA1 RF00236 misc_feature - cm 1 79 3187046 3187114 + no 1 0.51 0.0 31.2 1.3 ! -
cyano_tmRNA RF01851 misc_feature - cm 43 132 2663381 2663502 + no 1 0.61 0.0 53.1 8e-10 ! -
drz-agam-1 RF01787 misc_feature - cm 1 82 3780581 3780495 - no 1 0.64 0.0 25.6 44 ! -
eeev_FSE RF01839 misc_feature - cm 1 73 2155432 2155372 - no 1 0.74 0.1 24.4 96 ! -
F6 RF01791 misc_feature - cm 1 58 2452074 2452114 + no 1 0.66 0.0 26.9 74 ! -
F6 RF01791 misc_feature - cm 1 58 2452114 2452074 - no 1 0.66 0.0 27.0 73 ! -
FMN RF00050 misc_feature - cm 1 140 2200328 2200496 + no 1 0.64 0.1 113.4 9.4e-24 ! -
GRIK4_3p_UTR RF01383 misc_feature - cm 1 94 281380 281465 + no 1 0.72 1.8 24.8 45 ! -
HPnc0260 RF02194 misc_feature - cm 1 156 2207821 2207702 - no 1 0.52 0.0 50.0 0.4 ! -
HPnc0260 RF02194 misc_feature - cm 1 156 2208001 2207870 - no 1 0.51 0.0 46.9 1.5 ! -
HPnc0260 RF02194 misc_feature - cm 119 152 511105 511072 - no 1 0.68 0.0 29.7 2.3e+03 ! -
HPnc0260 RF02194 misc_feature - cm 119 152 4371731 4371764 + no 1 0.68 0.0 29.7 2.3e+03 ! -
HPnc0260 RF02194 misc_feature - cm 119 152 5337801 5337834 + no 1 0.68 0.0 29.7 2.3e+03 ! -
IRES_Bip RF00223 misc_feature - cm 1 263 2587489 2587429 - no 1 0.70 0.0 25.8 0.056 ! -
IRES_L-myc RF00261 misc_feature - cm 1 221 4648689 4648939 + no 1 0.64 1.7 28.9 3.6 ! -
isrD RF01388 misc_feature - cm 1 51 1007440 1007501 + no 1 0.48 0.0 24.5 72 ! -
isrD RF01388 misc_feature - cm 1 51 2687430 2687463 + no 1 0.68 0.0 25.0 56 ! -
isrG RF01390 misc_feature - cm 1 279 3600486 3600673 + no 1 0.69 5.7 27.6 0.093 ! -
isrK RF01394 misc_feature - cm 1 77 311208 311132 - no 1 0.57 0.0 25.3 13 ! -
isrK RF01394 misc_feature - cm 1 77 385950 386036 + no 1 0.44 0.0 27.7 3.1 ! -
isrK RF01394 misc_feature - cm 1 77 2529730 2529815 + no 1 0.59 0.0 24.6 19 ! -
isrK RF01394 misc_feature - cm 1 77 3363607 3363542 - no 1 0.56 0.0 26.1 8.3 ! -
MicC RF00121 misc_feature - cm 1 123 1763125 1763029 - no 1 0.54 0.0 29.8 1.2e+02 ! -
MicC RF00121 misc_feature - cm 1 123 2307744 2307821 + no 1 0.45 0.0 27.9 2.9e+02 ! -
MicC RF00121 misc_feature - cm 1 123 2923141 2923285 + no 1 0.42 0.0 24.9 1.2e+03 ! -
mini-ykkC RF01068 misc_feature - cm 1 48 5026332 5026285 - no 1 0.71 0.0 37.3 0.077 ! -
Ms_AS-4 RF02464 misc_feature - cm 1 82 306401 306317 - no 1 0.68 0.0 34.5 7.2 ! -
Ms_IGR-4 RF02468 misc_feature - cm 1 38 1159743 1159789 + no 1 0.68 0.0 24.1 3e+02 ! -
ncr1241 RF02451 misc_feature - cm 1 63 3657279 3657349 + no 1 0.56 0.0 26.8 1.5e+02 ! -
NRF2_IRES RF02531 misc_feature - cm 1 128 2730971 2730858 - no 1 0.66 0.0 25.3 6.1e+02 ! -
ohsC_RNA RF02495 misc_feature - cm 1 77 3381963 3382040 + no 1 0.55 0.0 29.0 1.2e+02 ! -
P13 RF01665 misc_feature - cm 1 76 3408938 3408887 - no 1 0.79 0.2 29.4 1.1e+02 ! -
P18 RF01671 misc_feature - cm 1 135 4264811 4264701 - no 1 0.65 0.0 24.2 4.2e+02 ! -
P31 RF01676 misc_feature - cm 1 82 5401605 5401677 + no 1 0.59 0.0 28.5 16 ! -
P37 RF01678 misc_feature - cm 1 62 2101962 2102022 + no 1 0.49 0.0 26.6 31 ! -
pfl RF01750 misc_feature - cm 1 91 1275184 1275283 + no 1 0.61 0.0 59.3 0.00013 ! -
pfl RF01750 misc_feature - cm 1 91 2193035 2193144 + no 1 0.67 0.1 24.1 1e+03 ! -
Plasmid_R1162 RF00043 misc_feature - cm 1 75 3882990 3882915 - no 1 0.55 0.0 33.7 2.6 ! -
plasmodium_snoR17 RF01592 misc_feature - cm 1 80 1363329 1363394 + no 1 0.26 0.1 24.6 1e+04 ! -
Prion_pknot RF00523 misc_feature - cm 4 27 4431496 4431473 - no 1 0.79 0.0 24.8 1.5e+02 ! -
radC RF01754 misc_feature - cm 1 149 1303104 1302965 - no 1 0.69 0.9 24.6 40 ! -
RF_site2 RF01076 misc_feature - cm 1 72 1316725 1316793 + no 1 0.61 0.0 31.4 4 ! -
Rhizobiales-2 RF01723 misc_feature - cm 1 104 3357854 3357947 + no 1 0.66 0.0 27.0 1.5e+03 ! -
rimP RF01770 misc_feature - cm 1 111 52168 52096 - no 1 0.49 0.0 24.8 7.2e+02 ! -
rimP RF01770 misc_feature - cm 1 111 3315409 3315477 + no 1 0.43 0.0 26.0 4e+02 ! -
RNAI RF00106 misc_feature - cm 1 102 1224425 1224349 - no 1 0.52 0.0 29.5 8.5 ! -
RNaseP_arch RF00373 misc_feature - cm 1 303 341820 342134 + no 1 0.62 2.3 50.5 3.4e-09 ! -
RNaseP_bact_a RF00010 misc_feature - cm 1 367 341806 342140 + no 1 0.61 2.3 212.1 1.6e-64 ! -
RNaseP_bact_b RF00011 misc_feature - cm 1 366 341810 342129 + no 1 0.62 4.4 54.5 5.4e-10 ! -
rsmX RF02144 misc_feature - cm 1 114 1169075 1169175 + no 1 0.59 0.0 30.2 5.2 ! -
rsmX RF02144 misc_feature - cm 1 114 1537030 1536946 - no 1 0.61 0.0 27.4 23 ! -
rsmX RF02144 misc_feature - cm 1 114 3363499 3363567 + no 1 0.58 0.0 26.0 47 ! -
rsmX RF02144 misc_feature - cm 1 114 4335259 4335124 - no 1 0.65 0.0 29.5 7.5 ! -
SAH_riboswitch RF01057 misc_feature - cm 1 78 4807403 4807314 - no 1 0.66 0.0 49.0 0.00056 ! -
sau-50 RF02391 misc_feature - cm 1 148 343663 343810 + no 1 0.60 0.0 75.8 1.9e-10 ! -
sau-50 RF02391 misc_feature - cm 1 148 2216930 2216783 - no 1 0.64 0.0 41.4 0.026 ! -
sau-50 RF02391 misc_feature - cm 1 148 2918550 2918698 + no 1 0.57 0.0 80.2 1.7e-11 ! -
snoR113 RF01420 misc_feature - cm 1 103 198678 198722 + no 1 0.60 0.0 24.3 39 ! -
snoZ248 RF00305 misc_feature - cm 1 137 1180679 1180642 - no 1 0.68 0.0 24.2 1.4e+02 ! -
SpF36_sRNA RF02433 misc_feature - cm 1 51 4375569 4375619 + no 1 0.37 0.0 30.8 77 ! -
SpF41_sRNA RF02435 misc_feature - cm 1 105 3363633 3363537 - no 1 0.55 0.0 24.2 9.9e+02 ! -
sR45 RF01274 misc_feature - cm 1 55 5353572 5353522 - no 1 0.67 0.0 25.0 8.7 ! -
STnc130 RF02084 misc_feature - cm 103 126 105516 105493 - no 1 0.58 0.0 25.3 7.9e+02 ! -
STnc240 RF02074 misc_feature - cm 1 77 3807529 3807462 - no 1 0.54 0.0 28.0 2.8e+02 ! -
STnc310 RF02067 misc_feature - cm 1 61 5274859 5274919 + no 1 0.67 0.0 31.3 3.7 ! -
STnc320 RF02066 misc_feature - cm 1 55 2009027 2009077 + no 1 0.53 0.0 26.4 53 ! -
STnc320 RF02066 misc_feature - cm 1 55 2307821 2307774 - no 1 0.56 0.0 29.0 13 ! -
STnc320 RF02066 misc_feature - cm 1 55 4432496 4432443 - no 1 0.44 0.0 28.0 22 ! -
STnc320 RF02066 misc_feature - cm 1 55 5390089 5390040 - no 1 0.50 0.0 28.6 16 ! -
STnc320 RF02066 misc_feature - cm 20 48 4645630 4645658 + no 1 0.55 0.0 26.3 55 ! -
STnc350 RF02063 misc_feature - cm 26 64 1277467 1277504 + no 1 0.42 0.0 27.2 37 ! -
STnc350 RF02063 misc_feature - cm 31 64 3363572 3363538 - no 1 0.40 0.0 24.2 1.9e+02 ! -
STnc370 RF02064 misc_feature - cm 1 71 1329055 1328985 - no 1 0.45 0.0 28.4 5.4e+02 ! -
STnc370 RF02064 misc_feature - cm 1 71 3600672 3600724 + no 1 0.43 0.0 28.2 5.9e+02 ! -
STnc40 RF02057 misc_feature - cm 1 70 1449071 1449153 + no 1 0.45 0.0 27.1 81 ! -
STnc430 RF02053 misc_feature - cm 1 162 1449214 1449116 - no 1 0.36 0.0 28.1 1.3e+02 ! -
STnc50 RF02059 misc_feature - cm 1 84 3235856 3235949 + no 1 0.54 0.0 31.0 13 ! -
sucA RF01070 misc_feature - cm 1 83 3253126 3253045 - no 1 0.57 0.0 79.8 1.2e-11 ! -
suhB RF00519 misc_feature - cm 1 77 1833155 1833084 - no 1 0.65 0.0 25.9 14 ! -
suhB RF00519 misc_feature - cm 1 77 2355741 2355824 + no 1 0.61 0.0 24.2 41 ! -
suhB RF00519 misc_feature - cm 1 77 2532815 2532739 - no 1 0.57 0.1 34.2 0.1 ! -
suhB RF00519 misc_feature - cm 1 77 4039708 4039631 - no 1 0.46 0.0 24.9 27 ! -
sX4 RF02223 misc_feature - cm 1 167 114462 114574 + no 1 0.57 0.0 24.0 30 ! -
sX4 RF02223 misc_feature - cm 1 167 1768979 1769112 + no 1 0.55 0.0 30.7 0.69 ! -
sX4 RF02223 misc_feature - cm 1 167 2146113 2146314 + no 1 0.52 0.0 41.3 0.0017 ! -
sX6 RF02225 misc_feature - cm 1 342 1305954 1305700 - no 1 0.64 1.0 32.7 0.0061 ! -
symR RF01809 misc_feature - cm 1 77 3015060 3014979 - no 1 0.71 0.0 29.8 6.3 ! -
TarA RF02537 misc_feature - cm 1 99 641564 641665 + no 1 0.40 0.0 29.4 30 ! -
TB9Cs1H1 RF01861 misc_feature - cm 1 63 278934 278979 + no 1 0.67 0.0 24.3 71 ! -
tmRNA RF00023 misc_feature - cm 1 354 1768989 1769079 + no 1 0.57 0.0 30.5 0.003 ! -
tmRNA RF00023 misc_feature - cm 1 354 2663352 2663427 + no 1 0.61 0.0 33.2 0.00043 ! -
tmRNA RF00023 misc_feature - cm 1 354 3363796 3363721 - no 1 0.61 0.0 26.4 0.053 ! -
tmRNA RF00023 misc_feature - cm 1 354 3364238 3364163 - no 1 0.61 0.0 26.4 0.052 ! -
tmRNA RF00023 misc_feature - cm 1 354 4168317 4168697 + no 1 0.52 0.0 193.0 6e-53 ! -
TPP RF00059 misc_feature - cm 1 105 452519 452629 + no 1 0.58 0.0 55.6 3.9e-06 ! -
UPD-PKc RF01103 misc_feature - cm 1 29 1396311 1396280 - no 1 0.22 0.0 24.2 7.6e+02 ! -
Xoo2 RF02241 misc_feature - cm 1 78 5149362 5149439 + no 1 0.63 0.0 24.2 94 ! -
Xoo8 RF02243 misc_feature - cm 1 323 363509 363755 + no 1 0.58 0.0 28.1 0.021 ! -
Yfr10 RF02362 misc_feature - cm 1 78 4852797 4852744 - no 1 0.44 0.0 30.3 80 ! -
ykkC-III RF01763 misc_feature - cm 1 67 4428929 4428993 + no 1 0.69 0.0 25.5 31 ! -
ykkC-yxkD RF00442 misc_feature - cm 1 108 5029597 5029497 - no 1 0.64 0.0 99.0 8.6e-19 ! -
ykkC-yxkD RF00442 misc_feature - cm 1 108 5030267 5030366 + no 1 0.60 0.0 92.8 3.4e-17 ! -
yybP-ykoY RF00080 misc_feature - cm 1 175 562939 563122 + no 1 0.63 0.0 45.8 5.7e-07 ! -

## Sheet:  H.huttiense subsp
#target name accession query name accession mdl mdl from mdl to seq from seq to strand trunc pass gc bias score E-value inc description of target
6S RF00013 gi|498483231|ref|NZ_ANJR01000025.1| - cm 1 188 774719 774895 + no 1 0.55 0.0 72.0 1.2e-11 ! -
AS1726 RF01779 gi|498483231|ref|NZ_ANJR01000025.1| - cm 1 78 609241 609309 + no 1 0.72 0.0 27.2 41 ! -
asX2 RF02236 gi|498483231|ref|NZ_ANJR01000025.1| - cm 1 87 228872 228780 - no 1 0.45 0.0 24.2 24 ! -
Betaproteobacteria_toxic_sRNA RF02278 gi|498483231|ref|NZ_ANJR01000025.1| - cm 1 64 424322 424267 - no 1 0.54 0.0 28.2 1.6 ! -
Betaproteobacteria_toxic_sRNA RF02278 gi|498483231|ref|NZ_ANJR01000025.1| - cm 1 64 1254728 1254792 + no 1 0.60 0.0 35.9 0.018 ! -
Cardiovirus_CRE RF00453 gi|498483231|ref|NZ_ANJR01000025.1| - cm 1 33 1185294 1185266 - no 1 0.69 0.0 25.2 43 ! -
Chloroflexi-1 RF01698 gi|498483231|ref|NZ_ANJR01000025.1| - cm 1 84 1202016 1201937 - no 1 0.64 0.0 25.7 7.2 ! -
cspA RF01766 gi|498483231|ref|NZ_ANJR01000025.1| - cm 1 428 513113 513477 + no 1 0.47 0.0 95.5 2.5e-21 ! -
ctRNA_pGA1 RF00236 gi|498483231|ref|NZ_ANJR01000025.1| - cm 1 79 203487 203421 - no 1 0.52 0.0 25.4 9.5 ! -
MEG3_2 RF01872 gi|498483231|ref|NZ_ANJR01000025.1| - hmm 35 83 1253657 1253705 + - 6 0.61 0.0 24.6 0.074 ! -
pfl RF01750 gi|498483231|ref|NZ_ANJR01000025.1| - cm 1 91 777109 777010 - no 1 0.60 0.0 59.0 3.6e-05 ! -
rsmX RF02144 gi|498483231|ref|NZ_ANJR01000025.1| - cm 1 114 404440 404329 - no 1 0.53 0.0 33.9 0.19 ! -
SBWMV2_UPD-PKk RF01111 gi|498483231|ref|NZ_ANJR01000025.1| - cm 1 21 37918 37898 - no 1 0.57 0.0 24.0 43 ! -
snoZ248 RF00305 gi|498483231|ref|NZ_ANJR01000025.1| - cm 1 137 1017324 1017455 + no 1 0.64 0.0 30.5 0.93 ! -
sroB RF00368 gi|498483231|ref|NZ_ANJR01000025.1| - cm 1 83 541033 541109 + no 1 0.52 0.0 24.1 1.5e+03 ! -
STnc350 RF02063 gi|498483231|ref|NZ_ANJR01000025.1| - cm 1 68 534049 533989 - no 1 0.48 0.0 25.5 24 ! -
STnc390 RF02056 gi|498483231|ref|NZ_ANJR01000025.1| - cm 11 54 474066 474011 - no 1 0.50 0.0 26.8 1.6 ! -
STnc40 RF02057 gi|498483231|ref|NZ_ANJR01000025.1| - cm 1 70 86966 86912 - no 1 0.49 0.0 24.6 80 ! -
STnc40 RF02057 gi|498483231|ref|NZ_ANJR01000025.1| - cm 1 70 524662 524727 + no 1 0.45 0.0 24.7 76 ! -
suhB RF00519 gi|498483231|ref|NZ_ANJR01000025.1| - cm 1 77 1268985 1269055 + no 1 0.63 0.0 25.0 6.4 ! -
TPP RF00059 gi|498483231|ref|NZ_ANJR01000025.1| - cm 1 105 1035883 1035993 + no 1 0.59 0.0 58.9 1.6e-07 ! -
veev_FSE RF01841 gi|498483231|ref|NZ_ANJR01000025.1| - cm 1 71 221236 221166 - no 1 0.59 0.0 29.6 1.6 ! -
yybP-ykoY RF00080 gi|498483231|ref|NZ_ANJR01000025.1| - cm 1 175 1205168 1205348 + no 1 0.64 0.0 47.1 6.2e-08 ! -

[truncated: 7 more sheets:  H. auto IAM 14942, H.B501, H.GW103, H. sp. RV1423,  H. rizho UMS-37, H. Os34,  H.Os45]
